# Supplementary material for: Haematopoietic stem and progenitor cell heterogeneity is inherited from the embryonic endothelium
Source: Nat Cell Biol. 2023 Jul 17;25(8):1135–45. doi: 10.1038/s41556-023-01187-9 (PMC10415179; doi:10.1038/s41556-023-01187-9)
Supplement: Supplementary file 3 — Supplementary Table 1. a, Average expression of markers in all cells within each EHT clusters. b, Gene Ontology terms analysis, obtained by DAVID bioinformatics resource, of cluster defining genes (P values obtained by DAVID Fisher’s exact P values). c, Total number of cells per clusters in WT and miR-128Δ/Δ. d, Raw gene expression in WT and miR-128Δ/Δ in each cell. e, Numbers of cells defined by their cell cycle status (G1, G2/M and S phases) in each cluster in WT cells. Supplementary Table 2. a, Gene Ontology terms, obtained by DAVID bioinformatics resource, from differential gene expression between WT and miR-128Δ/Δ tail endothelial (kdrl+) cells at 26 hpf. b, Gene Ontology terms, obtained by DAVID bioinformatics resource, from differential gene expression between WT and miR-128Δ/Δ head endothelial (kdrl+) cells at 26 hpf. c, Raw gene expression of miR-128 predicted target genes part of Wnt and Notch signaling, in WT and miR-128Δ/Δ ECs from tail or head bulk RNA sequencing. Supplementary Table 3. Raw gene expression of WNT- and NOTCH-regulated genes from bulk RNA-seq between scramble and antagomir-128 treated hPCS. Expression of WNT- and NOTCH-regulated genes in control, scramble or antagomiR-128 hemogenic CD34+CD43− hPSCs treated at stage 1. Supplementary Table 4. a, Average gene expression in csnk1a1 and jag1b g3′UTR mutant kdrl+ cells per cluster. b, Total number of cells in each cluster per genotype (WT, miR-128Δ/Δ, csnk1a1 g3′UTR and jag1b g3′UTR). c, Number of cells expressing gata2b in WT, miR-128Δ/Δ, csnk1a1 g3′UTR and jag1b g3′UTR genotypes. Supplementary Table 5. List of primers used in this study. [file 41556_2023_1187_MOESM3_ESM.xlsx]

## Sheet: Supp Table 1a
	Average expression of markers in all cells (WT + miR-128 mutant cells)
	C0.ISVs	C7.LP	C2.Artery	C1.pre-hem	C4.hemECs	C3.nHSPCs	C6.nHSPCs	C8.LEP	C5.LMP
kdrl	0.186812	-0.0052598	0.889542	1.05012	0.606614	-0.969063	-0.941309	-0.988513	-1.15658
etv2	1.29074	0.93013	1.16084	0.884238	-0.907077	-0.831595	-0.853824	-0.7016	-0.819777
cdh5	1.08737	0.803578	1.05586	1.18272	0.0829732	-1.03754	-0.932856	-0.957042	-1.18887
fli1a	1.19176	0.729983	0.985578	0.736563	0.159397	-0.455135	0.00441208	-1.22909	-1.66599
flt4	1.48642	1.96774	0.578268	-0.514956	-0.761564	-0.641211	-0.615167	-0.420644	-0.750309
stab2	-0.684905	2.77222	0.203891	-0.0052216	-0.130546	-0.406596	-0.448425	-0.416821	-0.540298
dab2	-0.66227	2.16059	0.621489	0.0988613	-0.0071465	-0.542319	-0.585263	-0.343851	-0.685635
lyve1b	-0.452854	2.9875	-0.192713	-0.445003	-0.4315	-0.214015	-0.300298	-0.157444	-0.152523
mrc1a	-0.57188	2.83537	0.10707	-0.0410062	-0.345911	-0.421483	-0.484023	-0.22334	-0.412902
efnb2a	0.0287399	-0.155113	0.918355	1.54802	0.607857	-0.928078	-0.859006	-1.01022	-1.04816
cldn5b	1.26881	0.0492298	1.48974	1.38227	0.0373515	-0.936242	-0.920245	-0.82853	-0.986603
dll4	1.58892	0.655621	0.796482	1.62727	0.515926	-0.674651	-0.706852	-1.00454	-1.1995
cxcr4a	1.1834	-0.140414	0.429235	2.39206	0.0763449	-0.789195	-0.771196	-0.738578	-0.833429
gfi1b	-0.316338	-0.316338	-0.316338	a	-0.316338	-0.290409	-0.293109	3.72278	-0.316338
gata2b	-0.75854	-0.622728	-0.60453	-0.518996	1.93095	0.335821	1.13164	-0.567096	-0.768811
runx1	-0.620579	-0.261077	-0.580677	-0.368098	2.94072	0.220248	-0.0102621	-0.566667	-0.492571
myb	-0.805273	-0.679454	-0.797334	-0.789461	-0.199592	1.77713	1.59733	-0.311252	0.0533341
ptprc	-0.416566	-0.426653	-0.426653	-0.413879	-0.420436	-0.123218	-0.056565	-0.426653	2.45106
ikzf1	-0.82001	-0.551665	-0.800086	-0.799196	0.184131	1.2122	1.82827	-0.449848	-0.258184
tox	-0.724964	-0.536728	-0.592365	-0.528461	0.717757	1.10907	1.30287	-0.634088	-0.701326
hmgb2a	-0.165854	-0.542711	0.850145	-0.777428	-0.910021	-0.252432	2.35834	-0.128371	0.404625
cd81a	0.691604	1.39915	1.10307	1.02658	-0.108851	-0.992996	-0.955085	-0.852277	-0.917787
gata1a	-0.350025	-0.262631	-0.340696	-0.349975	-0.348021	-0.235674	-0.314841	1.76847	-0.353991
alas2	-0.324247	-0.276004	-0.320559	-0.324071	-0.325305	-0.307796	-0.31868	1.44162	-0.324092
lcp1	-0.216124	-0.425786	-0.390265	-0.361297	-0.448266	-0.0252798	-0.193296	-0.434317	2.68669
spi1b	-0.378046	-0.378997	-0.379798	-0.377886	-0.37515	-0.211176	-0.167123	-0.360423	2.97539
csf1rb	-0.700376	-0.674025	-0.700376	-0.698137	-0.700376	1.76436	1.08796	-0.694372	0.635963
mfap4	-0.301546	-0.358553	-0.237128	-0.358553	-0.326354	-0.316443	-0.358553	-0.293038	3.3488
irf8	-0.314503	1.65423	-0.532347	-0.558928	-0.626593	0.238311	1.68722	-0.626593	2.80417
mpx	-0.356383	-0.3416	-0.353959	-0.354353	-0.354049	-0.35406	-0.356776	-0.200861	3.23887
lyz	-0.344101	-0.335724	-0.341935	-0.34381	-0.340787	-0.343004	-0.342912	-0.343513	2.94775

## Sheet: Supp Table 1b
	Analysis of GO terms per cluster
Cluster 0
Category	Term	Count	%	PValue	Genes	List Total	Pop Hits	Pop Total	Fold Enrichment	Bonferroni	Benjamini	FDR
GOTERM_BP_DIRECT	GO:0001525~angiogenesis	15	8.10811	1.35764e-10	ROBO4, FLT4, WNK1A, THY1, IQSEC1B, ETV2, HSPG2, FMNL3, DLL4, ESM1, PLEKHG5A, PLEKHG5B, EFNA1B, KDR, MCAMB	137	155	14912	10.5336	5.09114e-08	5.09114e-08	4.98253e-08
GOTERM_BP_DIRECT	GO:0002040~sprouting angiogenesis	10	5.40541	1.7503e-08	FMNL3, DLL4, CDH5, FLT1, FLT4, CXXC5A, IGFBP7, ETV2, HLX1, BMPR2A	137	72	14912	15.1176	6.56361e-06	3.28181e-06	3.2118e-06
GOTERM_BP_DIRECT	GO:0001946~lymphangiogenesis	6	3.24324	1.76046e-05	DLL4, ITGA4, FLT4, IQSEC1B, NOTCH1B, ITGA9	137	36	14912	18.1411	0.00658002	0.00220057	0.00215362
GOTERM_BP_DIRECT	GO:0043534~blood vessel endothelial cell migration	4	2.16216	4.01864e-05	DLL4, PLEKHG5A, PLEKHG5B, HSPG2	137	8	14912	54.4234	0.0149572	0.00376748	0.00368711
GOTERM_BP_DIRECT	GO:0007275~multicellular organism development	17	9.18919	5.1002e-05	DRAXIN, NXN, HOXB9A, FLT4, QKI2, SPRED2B, SMAD5, MEOX1, NOTCHL, FMNL3, DLL4, SEMA3AB, EBF1A, APLNRB, KDR, EBF3A, NOTCH1B	137	560	14912	3.30428	0.0189445	0.00382515	0.00374355
GOTERM_BP_DIRECT	GO:0001944~vasculature development	6	3.24324	0.00019765	PBX1A, FLT4, IQSEC1B, ETV2, RASIP1, BMPR2A	137	59	14912	11.0692	0.0714455	0.0123531	0.0120896
GOTERM_BP_DIRECT	GO:0001568~blood vessel development	6	3.24324	0.000312157	EGFL7, KDR, ETV2, MCAMB, NOTCH1B, SOX7	137	65	14912	10.0474	0.110483	0.0167227	0.0163659
GOTERM_BP_DIRECT	GO:0030036~actin cytoskeleton organization	6	3.24324	0.000441058	FMNL3, PFN2L, TAGLN2, IQSEC1B, FSCN1A, CORO1CA	137	70	14912	9.32972	0.152473	0.0206746	0.0202335
GOTERM_BP_DIRECT	GO:0007155~cell adhesion	11	5.94595	0.000670641	DCHS1B, CDH5, ITGA4, EMILIN1B, PODXL, PARVAB, PCDH12, THY1, HAPLN3, ITGA9, JUPB	137	318	14912	3.76514	0.222425	0.0279434	0.0273472
GOTERM_BP_DIRECT	GO:0001945~lymph vessel development	4	2.16216	0.000875003	FLT4, SMAD5, BMPR2A, APLN	137	21	14912	20.7327	0.279831	0.0328126	0.0321126
GOTERM_BP_DIRECT	GO:0016477~cell migration	5	2.7027	0.004011	FMNL3, APC, PODXL, APLNRB, FSCN1A	137	71	14912	7.66526	0.778459	0.134468	0.1316
GOTERM_BP_DIRECT	GO:0055001~muscle cell development	3	1.62162	0.00430299	AKAP12B, APC, MEOX1	137	11	14912	29.6855	0.801527	0.134468	0.1316
GOTERM_BP_DIRECT	GO:0007017~microtubule-based process	4	2.16216	0.00533513	TUBB5, TUBA8L4, TUBA8L3, TUBB4B	137	39	14912	11.1638	0.865478	0.143708	0.140643
GOTERM_BP_DIRECT	GO:0007507~heart development	7	3.78378	0.0059801	RAP1B, CDH5, MEF2CB, APLNRB, CRIP2, ETV2, APLN	137	179	14912	4.25658	0.894524	0.143708	0.140643
GOTERM_BP_DIRECT	GO:0060840~artery development	3	1.62162	0.00603	DLL4, NOTCH1B, SOX7	137	13	14912	25.1185	0.896491	0.143708	0.140643
GOTERM_BP_DIRECT	GO:0007411~axon guidance	5	2.7027	0.00613156	ROBO3, DRAXIN, ROBO4, EFNA1B, DPYSL2B	137	80	14912	6.80292	0.900382	0.143708	0.140643
GOTERM_BP_DIRECT	GO:0048010~vascular endothelial growth factor receptor signaling pathway	3	1.62162	0.00699318	FLT1, FLT4, KDR	137	14	14912	23.3243	0.928041	0.154261	0.15097
GOTERM_BP_DIRECT	GO:0001570~vasculogenesis	4	2.16216	0.00796184	EGFL7, FLT1, ETV2, SOX7	137	45	14912	9.67526	0.950095	0.165872	0.162333
GOTERM_BP_DIRECT	GO:0001569~patterning of blood vessels	3	1.62162	0.0114812	DLL4, SEMA3AB, IGFBP7	137	18	14912	18.1411	0.986837	0.222022	0.217286
GOTERM_BP_DIRECT	GO:0008360~regulation of cell shape	4	2.16216	0.0118412	CDC42SE1, FMNL3, PALM1A, MYH10	137	52	14912	8.37282	0.988518	0.222022	0.217286
GOTERM_BP_DIRECT	GO:0007010~cytoskeleton organization	4	2.16216	0.0181772	CNN2, FMNL3, THY1, DPYSL2B	137	61	14912	7.13749	0.998971	0.307951	0.301381
GOTERM_BP_DIRECT	GO:0001947~heart looping	5	2.7027	0.0187266	APC, SKIB, CXXC5A, SMAD5, BMPR2A	137	111	14912	4.90301	0.999166	0.307951	0.301381
GOTERM_BP_DIRECT	GO:0030154~cell differentiation	7	3.78378	0.0188876	SEMA3AB, NXN, QKI2, FLT4, KDR, NOTCH1B, NOTCHL	137	230	14912	3.31273	0.999216	0.307951	0.301381
GOTERM_BP_DIRECT	GO:0007264~small GTPase mediated signal transduction	8	4.32432	0.0217949	RAP1B, RHOCA, RAC1A, RGL2, RALBA, CDC42L, RASGRP3, RASGEF1BB	137	305	14912	2.855	0.999742	0.340545	0.33328
GOTERM_BP_DIRECT	GO:0030099~myeloid cell differentiation	3	1.62162	0.0323112	TMEM88A, BCL6B, ETV2	137	31	14912	10.5336	0.999996	0.484668	0.474329
GOTERM_BP_DIRECT	GO:1900107~regulation of nodal signaling pathway	2	1.08108	0.0359882	APLNRB, FSCN1A	137	4	14912	54.4234	0.999999	0.499836	0.489173
GOTERM_BP_DIRECT	GO:0060855~venous endothelial cell migration involved in lymph vessel development	2	1.08108	0.0359882	DLL4, FLT4	137	4	14912	54.4234	0.999999	0.499836	0.489173
GOTERM_BP_DIRECT	GO:0001501~skeletal system development	3	1.62162	0.0446757	WWTR1, APC, HAPLN3	137	37	14912	8.82541	1	0.579084	0.566731
GOTERM_BP_DIRECT	GO:0043542~endothelial cell migration	2	1.08108	0.0447825	ROBO4, PTP4A3	137	5	14912	43.5387	1	0.579084	0.566731
cluster 1
Category	Term	Count	%	PValue	Genes	List Total	Pop Hits	Pop Total	Fold Enrichment	Bonferroni	Benjamini	FDR
GOTERM_BP_DIRECT	GO:0001525~angiogenesis	12	8.16327	1.15322e-08	KDRL, DLL4, TIE1, EFNA1B, CALCRLA, EFNB2A, VEGFC, ERG, MCAMB, NOTCH1A, NRP1A, FERMT2	106	155	14912	10.8913	3.73644e-06	2.70634e-06	2.57269e-06
GOTERM_BP_DIRECT	GO:0001568~blood vessel development	9	6.12245	1.67058e-08	KDRL, PTPRB, SOX18, TIE1, EFNB2A, VEGFC, TLL1, MCAMB, NOTCH1B	106	65	14912	19.4787	5.41266e-06	2.70634e-06	2.57269e-06
GOTERM_BP_DIRECT	GO:0002040~sprouting angiogenesis	7	4.7619	1.1316e-05	KDRL, DLL4, CDH5, VEGFC, IGFBP7, CXCR4A, NRP1A	106	72	14912	13.6771	0.00365968	0.00122212	0.00116177
GOTERM_BP_DIRECT	GO:0035907~dorsal aorta development	4	2.72109	1.85167e-05	DLL4, NOTCH3, NOTCH1A, NOTCH1B	106	8	14912	70.3396	0.0059815	0.00149985	0.00142578
GOTERM_BP_DIRECT	GO:0001946~lymphangiogenesis	5	3.40136	0.000114953	DLL4, SOX18, VEGFC, NOTCH1B, CXCR4A	106	36	14912	19.5388	0.0365618	0.00744896	0.00708111
GOTERM_BP_DIRECT	GO:0021514~ventral spinal cord interneuron differentiation	4	2.72109	0.000214699	DLL4, NOTCH3, NOTCH1A, NOTCH1B	106	17	14912	33.101	0.0672051	0.0115937	0.0110212
GOTERM_BP_DIRECT	GO:0050793~regulation of developmental process	3	2.04082	0.00029196	NOTCH3, NOTCH1A, NOTCH1B	106	4	14912	105.509	0.0902712	0.0135136	0.0128462
GOTERM_BP_DIRECT	GO:0023051~regulation of signaling	3	2.04082	0.0013376	CAV1, MVP, LMO7A	106	8	14912	52.7547	0.351875	0.0541727	0.0514975
GOTERM_BP_DIRECT	GO:0021654~rhombomere boundary formation	3	2.04082	0.00213002	NOTCH3, EFNB2A, NOTCH1B	106	10	14912	42.2038	0.498857	0.0766809	0.0728942
GOTERM_BP_DIRECT	GO:0001756~somitogenesis	5	3.40136	0.00290845	CCDC80, CAV1, CALCRLA, EFNB2A, NOTCH1A	106	84	14912	8.37376	0.610819	0.0838906	0.0797478
GOTERM_BP_DIRECT	GO:0002244~hematopoietic progenitor cell differentiation	3	2.04082	0.00309546	NOTCH3, NOTCH1A, NOTCH1B	106	12	14912	35.1698	0.633766	0.0838906	0.0797478
GOTERM_BP_DIRECT	GO:0030903~notochord development	4	2.72109	0.00341225	LAMB1A, LAMA4, FSTL1B, LAMC1	106	43	14912	13.0864	0.669603	0.0838906	0.0797478
GOTERM_BP_DIRECT	GO:0060840~artery development	3	2.04082	0.00364151	DLL4, SOX18, NOTCH1B	106	13	14912	32.4644	0.693336	0.0838906	0.0797478
GOTERM_BP_DIRECT	GO:0048514~blood vessel morphogenesis	4	2.72109	0.00364337	NOTCH3, LAMA4, VEGFC, GDF6A	106	44	14912	12.789	0.693521	0.0838906	0.0797478
GOTERM_BP_DIRECT	GO:0001570~vasculogenesis	4	2.72109	0.00388382	COLEC12, SOX18, CXCR4A, NRP1A	106	45	14912	12.5048	0.716575	0.0838906	0.0797478
GOTERM_BP_DIRECT	GO:0007219~Notch signaling pathway	4	2.72109	0.0049413	DLL4, NOTCH3, NOTCH1A, NOTCH1B	106	49	14912	11.484	0.799101	0.100061	0.0951201
GOTERM_BP_DIRECT	GO:0048936~peripheral nervous system neuron axonogenesis	3	2.04082	0.00552576	NOTCH3, NOTCH1A, NOTCH1B	106	16	14912	26.3774	0.833924	0.105315	0.100114
GOTERM_BP_DIRECT	GO:0007275~multicellular organism development	11	7.48299	0.006077	KDRL, DLL4, NOTCH3, EFNB2A, TLL1, ARVCFB, GDF6A, NOTCH1A, NOTCH1B, NRP1A, HOPX	106	560	14912	2.76334	0.861233	0.109386	0.103984
GOTERM_BP_DIRECT	GO:0001569~patterning of blood vessels	3	2.04082	0.0069811	DLL4, VEGFC, IGFBP7	106	18	14912	23.4465	0.896668	0.116646	0.110885
GOTERM_BP_DIRECT	GO:0007155~cell adhesion	8	5.44218	0.00720034	CDH5, LAMA4, POSTNB, EFNB2A, LAMC1, FLOT2A, SI:DKEY-261H17.1, FERMT2	106	318	14912	3.5391	0.903802	0.116646	0.110885
GOTERM_BP_DIRECT	GO:0000902~cell morphogenesis	3	2.04082	0.0122527	AKAP12B, TAGLN2, CXCR4A	106	24	14912	17.5849	0.981582	0.189042	0.179706
GOTERM_BP_DIRECT	GO:0007411~axon guidance	4	2.72109	0.0188431	EFNA1B, EFNB2A, LAMC1, NRP1A	106	80	14912	7.03396	0.997895	0.277507	0.263803
GOTERM_BP_DIRECT	GO:0048259~regulation of receptor-mediated endocytosis	2	1.36054	0.0209769	NOTCH3, NOTCH1A	106	3	14912	93.7862	0.99896	0.295501	0.280908
GOTERM_BP_DIRECT	GO:0030154~cell differentiation	6	4.08163	0.0232644	KDRL, NOTCH3, EFNB2A, NOTCH1A, NOTCH1B, NRP1A	106	230	14912	3.66989	0.999513	0.311397	0.296019
GOTERM_BP_DIRECT	GO:0031290~retinal ganglion cell axon guidance	3	2.04082	0.0278695	LAMB1A, LAMC1, GDF6A	106	37	14912	11.4064	0.999895	0.311397	0.296019
GOTERM_BP_DIRECT	GO:0060855~venous endothelial cell migration involved in lymph vessel development	2	1.36054	0.0278719	DLL4, VEGFC	106	4	14912	70.3396	0.999895	0.311397	0.296019
GOTERM_BP_DIRECT	GO:0055016~hypochord development	2	1.36054	0.0278719	LAMB1A, NOTCH1A	106	4	14912	70.3396	0.999895	0.311397	0.296019
GOTERM_BP_DIRECT	GO:0001840~neural plate development	2	1.36054	0.0278719	NOTCH3, NOTCH1A	106	4	14912	70.3396	0.999895	0.311397	0.296019
GOTERM_BP_DIRECT	GO:0097150~neuronal stem cell population maintenance	2	1.36054	0.0278719	NOTCH3, NOTCH1B	106	4	14912	70.3396	0.999895	0.311397	0.296019
GOTERM_BP_DIRECT	GO:0007166~cell surface receptor signaling pathway	5	3.40136	0.0338846	CD81A, CALCRLA, CD82A, ADGRL3.1, TSPAN18A	106	173	14912	4.06587	0.999986	0.365953	0.347882
GOTERM_BP_DIRECT	GO:0007507~heart development	5	3.40136	0.0376763	CDH5, TIE1, CAV1, XIRP2A, HOPX	106	179	14912	3.92959	0.999996	0.393778	0.374332
GOTERM_BP_DIRECT	GO:0002042~cell migration involved in sprouting angiogenesis	2	1.36054	0.0415179	EFNB2A, CXCR4A	106	6	14912	46.8931	0.999999	0.406017	0.385967
GOTERM_BP_DIRECT	GO:0038084~vascular endothelial growth factor signaling pathway	2	1.36054	0.0415179	VEGFC, NRP1A	106	6	14912	46.8931	0.999999	0.406017	0.385967
GOTERM_BP_DIRECT	GO:0009953~dorsal/ventral pattern formation	4	2.72109	0.0426068	CAV1, FSTL1B, TLL1, GDF6A	106	110	14912	5.11561	0.999999	0.406017	0.385967
GOTERM_BP_DIRECT	GO:0007626~locomotory behavior	3	2.04082	0.0466159	PLECB, SESN3, ADGRL3.1	106	49	14912	8.61302	1	0.43153	0.41022
Cluster 2
Category	Term	Count	%	PValue	Genes	List Total	Pop Hits	Pop Total	Fold Enrichment	Bonferroni	Benjamini	FDR
GOTERM_BP_DIRECT	GO:0001568~blood vessel development	4	6.66667	0.00104965	KDRL, STAB2, ETV2, MCAMB	47	65	14912	19.5247	0.143053	0.0691753	0.0691753
GOTERM_BP_DIRECT	GO:0001525~angiogenesis	5	8.33333	0.00130494	KDRL, DAB2, ERG, ETV2, MCAMB	47	155	14912	10.2347	0.174654	0.0691753	0.0691753
GOTERM_BP_DIRECT	GO:0002040~sprouting angiogenesis	4	6.66667	0.00141174	KDRL, CDH5, GNG2, ETV2	47	72	14912	17.6265	0.187527	0.0691753	0.0691753
GOTERM_BP_DIRECT	GO:0072554~blood vessel lumenization	2	3.33333	0.030432	CDH5, MSNA	47	10	14912	63.4553	0.989358	0.663307	0.663307
GOTERM_BP_DIRECT	GO:0060217~hemangioblast cell differentiation	2	3.33333	0.030432	ERG, ETV2	47	10	14912	63.4553	0.989358	0.663307	0.663307
GOTERM_BP_DIRECT	GO:0006898~receptor-mediated endocytosis	2	3.33333	0.0334249	DAB2, SCARF1	47	11	14912	57.6867	0.993245	0.663307	0.663307
GOTERM_BP_DIRECT	GO:0050768~negative regulation of neurogenesis	2	3.33333	0.0334249	NOTCH3, ID1	47	11	14912	57.6867	0.993245	0.663307	0.663307
GOTERM_BP_DIRECT	GO:0007520~myoblast fusion	2	3.33333	0.0393836	JAM2A, RAC1A	47	13	14912	48.8118	0.997278	0.663307	0.663307
GOTERM_BP_DIRECT	GO:0009992~cellular water homeostasis	2	3.33333	0.0423494	AQP8A.1, AQP1A.1	47	14	14912	45.3252	0.998272	0.663307	0.663307
GOTERM_BP_DIRECT	GO:0006355~regulation of transcription, DNA-templated	9	15	0.0451229	NOTCH3, HMGB2A, HOXC11B, HOXA11B, HOXD12A, HMGB2B, ERG, ETV2, RARGA	47	1310	14912	2.17976	0.998872	0.663307	0.663307
Cluster 3
Category	Term	Count	%	PValue	Genes	List Total	Pop Hits	Pop Total	Fold Enrichment	Bonferroni	Benjamini	FDR
GOTERM_BP_DIRECT	GO:0042254~ribosome biogenesis	18	6.38298	1.6568e-19	NIP7, WDR43, GTPBP4, PWP2H, FTSJ3, RCL1, SNU13B, EIF6, BMS1, MRTO4, RRS1, GAR1, NHP2, MPHOSPH10, TSR1, RSL24D1, NOP10, PES	211	51	14912	24.9434	7.04141e-17	7.04141e-17	6.8426e-17
GOTERM_BP_DIRECT	GO:0006364~rRNA processing	17	6.02837	2.00604e-16	RRP1, NOP2, FTSJ3, FBL, EBNA1BP2, SI:CH211-217K17.7, DKC1, NCL, BMS1, MRTO4, TSR2, GAR1, NHP2, MPHOSPH10, NOP10, MDN1, PES	211	62	14912	19.3781	9.4369e-14	4.26284e-14	4.14247e-14
GOTERM_BP_DIRECT	GO:0006412~translation	21	7.44681	1.94645e-08	EIF5B, EEF1DA, EIF2S1B, EIF5A2, EIF3JB, EIF2S2, MRPL12, EIF4A1A, EEF1G, EEF1B2, RSL1D1, EIF4BB, SNU13B, EIF3BA, EIF3S10, EIF6, EIF3K, PDCD11, UCP2, NHP2, RSL24D1	211	314	14912	4.72654	8.27237e-06	2.75747e-06	2.67961e-06
GOTERM_BP_DIRECT	GO:0000470~maturation of LSU-rRNA	7	2.48227	7.89778e-08	RSL1D1, NSA2, SNU13B, EIF6, MAK16, NOP2, NHP2	211	17	14912	29.1006	3.3565e-05	8.39139e-06	8.15445e-06
GOTERM_BP_DIRECT	GO:0042273~ribosomal large subunit biogenesis	6	2.12766	1.41397e-06	EBNA1BP2, NOP16, NIP7, RRS1, NOC2L, AAMP	211	15	14912	28.2692	0.000600755	0.000100445	9.76085e-05
GOTERM_BP_DIRECT	GO:0006413~translational initiation	9	3.19149	1.41804e-06	EIF4BB, EIF3BA, EIF3S10, EIF6, EIF3K, EIF2S1B, EIF3JB, EIF2S2, EIF4A1A	211	58	14912	10.9665	0.000602486	0.000100445	9.76085e-05
GOTERM_BP_DIRECT	GO:0000027~ribosomal large subunit assembly	6	2.12766	2.84742e-06	BXDC2, MRTO4, PPAN, RPF2, RSL24D1, MDN1	211	17	14912	24.9434	0.00120942	0.000172879	0.000167998
GOTERM_BP_DIRECT	GO:0000462~maturation of SSU-rRNA from tricistronic rRNA transcript (SSU-rRNA, 5.8S rRNA, LSU-rRNA)	6	2.12766	3.31217e-05	UTP3, BMS1, TSR2, TSR1, WDR46, PWP2H	211	27	14912	15.7051	0.0139783	0.00175959	0.00170991
GOTERM_BP_DIRECT	GO:0000463~maturation of LSU-rRNA from tricistronic rRNA transcript (SSU-rRNA, 5.8S rRNA, LSU-rRNA)	4	1.41844	0.000146351	RPL7L1, RPF2, PES, FTSJ3	211	8	14912	35.3365	0.0603086	0.00691102	0.00671589
GOTERM_BP_DIRECT	GO:0006446~regulation of translational initiation	5	1.77305	0.00018954	EIF3BA, EIF3S10, EIF3K, EIF3JB, EIF4A1A	211	21	14912	16.8269	0.0774022	0.00805543	0.00782798
GOTERM_BP_DIRECT	GO:0001731~formation of translation preinitiation complex	5	1.77305	0.000274309	EIF4BB, EIF3BA, EIF3S10, EIF3K, EIF3JB	211	23	14912	15.3637	0.110057	0.0105983	0.0102991
GOTERM_BP_DIRECT	GO:0031120~snRNA pseudouridine synthesis	3	1.06383	0.00058666	DKC1, NHP2, NOP10	211	3	14912	70.673	0.220735	0.0191793	0.0186377
GOTERM_BP_DIRECT	GO:0031118~rRNA pseudouridine synthesis	3	1.06383	0.00058666	DKC1, NHP2, NOP10	211	3	14912	70.673	0.220735	0.0191793	0.0186377
GOTERM_BP_DIRECT	GO:0060216~definitive hemopoiesis	5	1.77305	0.00175405	CEBPA, DKC1, TAL1, MYB, GAR1	211	37	14912	9.5504	0.525801	0.0496982	0.0482949
GOTERM_BP_DIRECT	GO:0010501~RNA secondary structure unwinding	5	1.77305	0.00175405	DDX18, DDX5, DDX27, DDX24, DDX21	211	37	14912	9.5504	0.525801	0.0496982	0.0482949
GOTERM_BP_DIRECT	GO:0002181~cytoplasmic translation	4	1.41844	0.00396075	EIF4BB, RPL7L1, MRTO4, EIF3JB	211	23	14912	12.291	0.814863	0.105207	0.102237
GOTERM_BP_DIRECT	GO:0060215~primitive hemopoiesis	4	1.41844	0.00627715	CEBPA, GFI1AA, TAL1, NOP10	211	27	14912	10.4701	0.931176	0.156929	0.152498
GOTERM_BP_DIRECT	GO:0000460~maturation of 5.8S rRNA	3	1.06383	0.00665758	NSA2, EIF6, MAK16	211	9	14912	23.5577	0.941512	0.157193	0.152754
GOTERM_BP_DIRECT	GO:0006241~CTP biosynthetic process	3	1.06383	0.0139006	NME2B.1, NME3, CTPS1A	211	13	14912	16.3092	0.997392	0.310935	0.302155
GOTERM_BP_DIRECT	GO:0006396~RNA processing	5	1.77305	0.0146866	RCL1, SSB, PDCD11, DKC1, SNRPD1	211	67	14912	5.2741	0.998142	0.312091	0.303279
GOTERM_BP_DIRECT	GO:0001522~pseudouridine synthesis	3	1.06383	0.0183704	DKC1, GAR1, NOP10	211	15	14912	14.1346	0.999622	0.371782	0.361285
GOTERM_BP_DIRECT	GO:0000479~endonucleolytic cleavage of tricistronic rRNA transcript (SSU-rRNA, 5.8S rRNA, LSU-rRNA)	2	0.70922	0.0279678	BMS1, TSR1	211	2	14912	70.673	0.999994	0.540288	0.525033
GOTERM_BP_DIRECT	GO:0006260~DNA replication	5	1.77305	0.0307938	FEN1, PCNA, MCM7, MCM6, MCM2	211	84	14912	4.20673	0.999998	0.569017	0.55295
GOTERM_BP_DIRECT	GO:0001889~liver development	5	1.77305	0.0344021	CEBPA, XBP1, BMS1, FHL1B, ID2A	211	87	14912	4.06167	1	0.59113	0.574439
GOTERM_BP_DIRECT	GO:0006270~DNA replication initiation	3	1.06383	0.0347723	MCM7, MCM6, MCM2	211	21	14912	10.0961	1	0.59113	0.574439
GOTERM_BP_DIRECT	GO:1902626~assembly of large subunit precursor of preribosome	2	0.70922	0.0416584	EIF6, RSL24D1	211	3	14912	47.1153	1	0.655735	0.63722
GOTERM_BP_DIRECT	GO:0000054~ribosomal subunit export from nucleus	2	0.70922	0.0416584	EIF6, RAN	211	3	14912	47.1153	1	0.655735	0.63722
GOTERM_BP_DIRECT	GO:0030097~hemopoiesis	5	1.77305	0.0437396	DDX18, CEBPA, GFI1AA, TAL1, NPM1A	211	94	14912	3.7592	1	0.663904	0.645159
GOTERM_BP_DIRECT	GO:0006284~base-excision repair	3	1.06383	0.0478947	FEN1, HMGA1A, SI:CH211-161C3.6	211	25	14912	8.48076	1	0.701905	0.682087
Cluster 4
Category	Term	Count	%	PValue	Genes	List Total	Pop Hits	Pop Total	Fold Enrichment	Bonferroni	Benjamini	FDR
GOTERM_BP_DIRECT	GO:0060216~definitive hemopoiesis	5	6.94444	7.97404e-06	MEIS1B, CEBPA, GATA2B, TAL1, RUNX1	53	37	14912	38.0214	0.00168112	0.00168252	0.00167455
GOTERM_BP_DIRECT	GO:0030097~hemopoiesis	5	6.94444	0.000318005	CEBPA, GATA2B, TAL1, NPM1A, RUNX1	53	94	14912	14.9659	0.0649075	0.0335496	0.0333906
GOTERM_BP_DIRECT	GO:0060215~primitive hemopoiesis	3	4.16667	0.00395918	MEIS1B, CEBPA, TAL1	53	27	14912	31.2621	0.567012	0.253988	0.252784
GOTERM_BP_DIRECT	GO:0006355~regulation of transcription, DNA-templated	12	16.6667	0.00481494	MEIS1B, CEBPA, MYCN, CEBPD, GATA2B, TAL1, MEF2AA, IRF2, CITED4A, FOXP4, HOPX, RUNX1	53	1310	14912	2.57733	0.63883	0.253988	0.252784
GOTERM_BP_DIRECT	GO:0001570~vasculogenesis	3	4.16667	0.0107294	SOX18, TAL1, NRP1A	53	45	14912	18.7572	0.897319	0.452779	0.450633
GOTERM_BP_DIRECT	GO:0060349~bone morphogenesis	2	2.77778	0.0173168	CYP26B1, ATP2B1A	53	5	14912	112.543	0.974924	0.608972	0.606086
GOTERM_BP_DIRECT	GO:0001568~blood vessel development	3	4.16667	0.0215676	SOX18, TAL1, RUNX1	53	65	14912	12.9858	0.989954	0.645103	0.642046
GOTERM_BP_DIRECT	GO:0007507~heart development	4	5.55556	0.0244589	GATA2B, TAL1, MEF2AA, HOPX	53	179	14912	6.28734	0.99462	0.645103	0.642046
GOTERM_BP_DIRECT	GO:0001889~liver development	3	4.16667	0.0369585	CEBPA, FZD5, FHL1B	53	87	14912	9.70202	0.999646	0.810017	0.806178
GOTERM_BP_DIRECT	GO:0048844~artery morphogenesis	2	2.77778	0.0444137	MEIS1B, TAL1	53	13	14912	43.2859	0.999931	0.810017	0.806178
GOTERM_BP_DIRECT	GO:0007275~multicellular organism development	6	8.33333	0.0448321	LFNG, PPDPFB, FZD5, TAL1, NRP1A, HOPX	53	560	14912	3.01456	0.999937	0.810017	0.806178
GOTERM_BP_DIRECT	GO:0030154~cell differentiation	4	5.55556	0.0460673	LFNG, PPDPFB, TAL1, NRP1A	53	230	14912	4.89319	0.999952	0.810017	0.806178
Cluster 5
Category	Term	Count	%	PValue	Genes	List Total	Pop Hits	Pop Total	Fold Enrichment	Bonferroni	Benjamini	FDR
GOTERM_BP_DIRECT	GO:0045454~cell redox homeostasis	14	3.31754	1.39158e-10	PDIA3, PDIA2, GSR, ZGC:56493, TXN, PDIA6, PDIA4, GCLC, PRDX5, PRDX4, TMX1, PRDX1, SH3BGRL3, P4HB	299	60	14912	11.637	7.86243e-08	7.86243e-08	7.7511e-08
GOTERM_BP_DIRECT	GO:0006096~glycolytic process	11	2.60664	1.03136e-09	GPIA, GAPDHS, PGK1, PGAM1A, PKMA, TPI1B, ENO3, GAPDH, HK2, HK1, ALDOCB	299	35	14912	15.6743	5.82716e-07	2.91358e-07	2.87232e-07
GOTERM_BP_DIRECT	GO:0006457~protein folding	15	3.5545	9.66414e-08	PDIA3, FKBP11, PDIA2, FKBP2, ZGC:56493, PPIFB, TXN, PDIA6, HSP90B1, PDIA4, TMX1, DNAJB11, P4HB, CALR3A, CALR3B	299	118	14912	6.33978	5.46009e-05	1.82008e-05	1.79431e-05
GOTERM_BP_DIRECT	GO:0034314~Arp2/3 complex-mediated actin nucleation	7	1.65877	9.18528e-07	ARPC5B, ARPC2, ARPC3, ARPC1B, ARPC4, ACTR2A, ARPC4L	299	18	14912	19.395	0.000518834	0.000129742	0.000127905
GOTERM_BP_DIRECT	GO:0009617~response to bacterium	8	1.89573	2.06679e-06	RHOGB, CXCR3.2, CEBPB, MPX, IL1B, LECT2L, MMP9, F5	299	31	14912	12.8704	0.00116706	0.000233548	0.000230241
GOTERM_BP_DIRECT	GO:0034976~response to endoplasmic reticulum stress	6	1.4218	1.12357e-05	PDIA3, PDIA2, TMX1, P4HB, PDIA6, PDIA4	299	16	14912	18.7023	0.00632811	0.00105803	0.00104305
GOTERM_BP_DIRECT	GO:0030833~regulation of actin filament polymerization	5	1.18483	0.000179274	ARPC5B, ARPC2, ARPC3, ARPC1B, PFN1	299	15	14912	16.6243	0.0963371	0.01447	0.0142651
GOTERM_BP_DIRECT	GO:0048246~macrophage chemotaxis	4	0.947867	0.000260541	WASB, CXCR3.2, MMP13A, CYBA	299	7	14912	28.4988	0.1369	0.0184007	0.0181402
GOTERM_BP_DIRECT	GO:0055114~oxidation-reduction process	26	6.16114	0.000637702	NCF1, ZGC:56493, TXN, LDHA, PRDX4, MPX, PRDX1, KDM7AA, HSD3B7, RRM1, G6PD, PTGIS, IDH1, GSR, CYBB, SRD5A2A, CYBA, PGD, GPX1A, F8, MTHFD2, GAPDHS, ALDH8A1, GAPDH, CH25HL2, ALOX5A	299	616	14912	2.10503	0.302614	0.0400335	0.0394666
GOTERM_BP_DIRECT	GO:0030595~leukocyte chemotaxis	3	0.7109	0.00117832	WASB, GPR183A, CORO1A	299	3	14912	49.8729	0.486316	0.0665754	0.0656327
GOTERM_BP_DIRECT	GO:0006006~glucose metabolic process	4	0.947867	0.00152038	G6PD, GAPDHS, GAPDH, PGM1	299	12	14912	16.6243	0.576699	0.0780925	0.0769868
GOTERM_BP_DIRECT	GO:0006123~mitochondrial electron transport, cytochrome c to oxygen	4	0.947867	0.00244211	COX8A, CYCSB, COX6A2, COX5AA	299	14	14912	14.2494	0.748794	0.114983	0.113355
GOTERM_BP_DIRECT	GO:0006613~cotranslational protein targeting to membrane	3	0.7109	0.00566152	TRAM1, SSR2, SSR1	299	6	14912	24.9365	0.959557	0.213251	0.210231
GOTERM_BP_DIRECT	GO:0006596~polyamine biosynthetic process	3	0.7109	0.00566152	OAZ1B, ODC1, AMD1	299	6	14912	24.9365	0.959557	0.213251	0.210231
GOTERM_BP_DIRECT	GO:1901532~regulation of hematopoietic progenitor cell differentiation	3	0.7109	0.00566152	CSF3R, NFKBIAA, ADORA2B	299	6	14912	24.9365	0.959557	0.213251	0.210231
GOTERM_BP_DIRECT	GO:0000103~sulfate assimilation	3	0.7109	0.00782192	PAPSS2B, ZGC:56493, TXN	299	7	14912	21.3741	0.988166	0.276211	0.2723
GOTERM_BP_DIRECT	GO:0006098~pentose-phosphate shunt	3	0.7109	0.0102923	G6PD, TPI1B, PGD	299	8	14912	18.7023	0.997107	0.328256	0.323608
GOTERM_BP_DIRECT	GO:0007229~integrin-mediated signaling pathway	5	1.18483	0.0104577	ZMP:0000001082, ITGAE.2, ITGB2, ITGB7, ADAM8A	299	43	14912	5.79918	0.997367	0.328256	0.323608
GOTERM_BP_DIRECT	GO:0006629~lipid metabolic process	10	2.36967	0.0142923	ELOVL1B, SI:CH1073-429I10.1, PLPP1A, ELOVL5, LPCAT2, GDE1, PLCG2, SRD5A2A, CH25HL2, PISD	299	190	14912	2.62489	0.999706	0.425009	0.418991
GOTERM_BP_DIRECT	GO:0006465~signal peptide processing	3	0.7109	0.0161109	SPCS2, HM13, SEC11A	299	10	14912	14.9619	0.999897	0.43346	0.427322
GOTERM_BP_DIRECT	GO:0008154~actin polymerization or depolymerization	3	0.7109	0.0161109	CAP1, VASPA, WIPF1A	299	10	14912	14.9619	0.999897	0.43346	0.427322
GOTERM_BP_DIRECT	GO:0006954~inflammatory response	8	1.89573	0.0232128	NRROS, SYK, MPX, IL1B, MMP25B, LTA4H, SGK1, LTB4R	299	141	14912	2.82967	0.999998	0.596148	0.587707
GOTERM_BP_DIRECT	GO:0005975~carbohydrate metabolic process	9	2.1327	0.0245294	PYGB, LDHA, G6PD, SI:CH211-226M16.2, HYAL3, MLEC, HK2, PGM1, HK1	299	175	14912	2.56489	0.999999	0.602569	0.594037
GOTERM_BP_DIRECT	GO:0030041~actin filament polymerization	3	0.7109	0.0268474	HCLS1, ARPC4, ARPC4L	299	13	14912	11.5091	1	0.632032	0.623082
GOTERM_BP_DIRECT	GO:0002250~adaptive immune response	3	0.7109	0.0352083	SYK, GPR183A, GPR183B	299	15	14912	9.97458	1	0.770928	0.760012
GOTERM_BP_DIRECT	GO:0002312~B cell activation involved in immune response	2	0.473934	0.0395698	GPR183A, GPR183B	299	2	14912	49.8729	1	0.770928	0.760012
GOTERM_BP_DIRECT	GO:1902175~regulation of oxidative stress-induced intrinsic apoptotic signaling pathway	2	0.473934	0.0395698	PDIA2, P4HB	299	2	14912	49.8729	1	0.770928	0.760012
GOTERM_BP_DIRECT	GO:2000601~positive regulation of Arp2/3 complex-mediated actin nucleation	2	0.473934	0.0395698	WASA, WASB	299	2	14912	49.8729	1	0.770928	0.760012
GOTERM_BP_DIRECT	GO:0006597~spermine biosynthetic process	2	0.473934	0.0395698	AMD1, SMS	299	2	14912	49.8729	1	0.770928	0.760012
GOTERM_BP_DIRECT	GO:0030336~negative regulation of cell migration	3	0.7109	0.0493394	ARHGAP4B, ARHGAP4A, THY1	299	18	14912	8.31215	1	0.929225	0.916068
Cluster 6
Category	Term	Count	%	PValue	Genes	List Total	Pop Hits	Pop Total	Fold Enrichment	Bonferroni	Benjamini	FDR
GOTERM_BP_DIRECT	GO:0006364~rRNA processing	16	4.81928	1.7471e-13	RRP1, NOP2, FTSJ3, FBL, EBNA1BP2, SI:CH211-217K17.7, DKC1, NCL, BMS1, MRTO4, TSR2, GAR1, NHP2, MPHOSPH10, NOP10, PES	267	62	14912	14.413	8.33553e-11	8.33365e-11	7.87941e-11
GOTERM_BP_DIRECT	GO:0006260~DNA replication	17	5.12048	1.44615e-12	RFC5, PRIM2, RRM1, FEN1, RFC3, RFC4, RRM2, PCNA, LIG1, MCM7, RBB4L, RPA2, CHAF1A, TOP1L, RBBP4, RPA3	267	84	14912	11.303	6.89826e-10	3.44906e-10	3.26106e-10
GOTERM_BP_DIRECT	GO:0042254~ribosome biogenesis	14	4.21687	3.5977e-12	NIP7, WDR43, GTPBP4, FTSJ3, SNU13B, EIF6, BMS1, MRTO4, RRS1, GAR1, NHP2, MPHOSPH10, NOP10, PES	267	51	14912	15.3314	1.71609e-09	5.72034e-10	5.40854e-10
GOTERM_BP_DIRECT	GO:0007049~cell cycle	21	6.3253	1.01803e-11	H2AFX, BCCIP, CDCA8, VRK1, TTK, ESCO2, NCAPH, AURKB, CKS1B, CDC14B, CDC20, CHAF1A, RBBP4, NUF2, ZGC:86839, CKS2, CDK1, NUSAP1, NCAPD2, FBXO5, SPC24	267	162	14912	7.23984	4.856e-09	1.214e-09	1.14783e-09
GOTERM_BP_DIRECT	GO:0006334~nucleosome assembly	16	4.81928	1.22564e-10	ZGC:110216, ZGC:110425, SI:CH211-113A14.18, ANP32A, HIST1H4L, SETB, H3F3A, NAP1L1, ZGC:153405, SI:CH1073-153I20.4, CHAF1A, ZGC:153409, SI:CH211-113A14.24, SETA, H1FX, ANP32B	267	95	14912	9.40635	5.84628e-08	1.16926e-08	1.10552e-08
GOTERM_BP_DIRECT	GO:0051301~cell division	15	4.51807	5.74151e-09	CDCA8, VRK1, TTK, NCAPH, CKS1B, CDC14B, CDC20, NUF2, ZGC:86839, CKS2, CDK1, NUSAP1, NCAPD2, FBXO5, SPC24	267	106	14912	7.90333	2.7387e-06	4.5645e-07	4.3157e-07
GOTERM_BP_DIRECT	GO:0007076~mitotic chromosome condensation	5	1.50602	3.32161e-06	CDCA5, NCAPG, NCAPD2, NCAPH, SMC2	267	7	14912	39.893	0.00158316	0.000226344	0.000214006
GOTERM_BP_DIRECT	GO:0010501~RNA secondary structure unwinding	7	2.10843	4.44885e-05	DDX18, DDX27, DDX24, EIF4A3, DDX21, DDX39AB, DDX39AA	267	37	14912	10.5663	0.0209979	0.00265263	0.00250804
GOTERM_BP_DIRECT	GO:0006413~translational initiation	8	2.40964	7.34337e-05	EIF4BB, EIF3BA, EIF3S10, EIF6, EIF2S1B, ABCE1, EIF2S2, EIF4A1A	267	58	14912	7.70347	0.0344227	0.00389198	0.00367984
GOTERM_BP_DIRECT	GO:0007067~mitotic nuclear division	9	2.71084	9.6345e-05	NUF2, NUSAP1, CDCA8, VRK1, NCAPD2, FBXO5, NCAPH, AURKB, SPC24	267	81	14912	6.20558	0.0449187	0.00459566	0.00434516
GOTERM_BP_DIRECT	GO:0042273~ribosomal large subunit biogenesis	5	1.50602	0.000115716	EBNA1BP2, NOP16, NIP7, RRS1, NOC2L	267	15	14912	18.6167	0.0537039	0.00501787	0.00474436
GOTERM_BP_DIRECT	GO:0006974~cellular response to DNA damage stimulus	10	3.01205	0.000165343	MUS81, FEN1, CHAF1A, LIG1, H2AFX, RUVBL1, BCCIP, BAZ1B, DDX39AB, DDX39AA	267	111	14912	5.03155	0.0758445	0.00575297	0.00543939
GOTERM_BP_DIRECT	GO:0031101~fin regeneration	8	2.40964	0.000168496	RBBP4, RBB4L, TTK, ESCO2, CHD4A, CXCR4B, HSPD1, KDM6BB	267	66	14912	6.76972	0.0772337	0.00575297	0.00543939
GOTERM_BP_DIRECT	GO:0006412~translation	17	5.12048	0.00016885	EIF5B, EEF1DA, EIF2S1B, EIF5A2, EIF2S2, MRPL12, EIF4A1A, MRPL11, EEF1B2, RSL1D1, EIF4BB, SNU13B, EIF3BA, EIF3S10, EIF6, PDCD11, NHP2	267	314	14912	3.02374	0.0773898	0.00575297	0.00543939
GOTERM_BP_DIRECT	GO:0000470~maturation of LSU-rRNA	5	1.50602	0.000196163	RSL1D1, SNU13B, EIF6, NOP2, NHP2	267	17	14912	16.4265	0.089334	0.00623799	0.00589798
GOTERM_BP_DIRECT	GO:0006310~DNA recombination	6	1.80723	0.000539383	MUS81, LIG1, RPA3, H2AFX, RUVBL1, RPA2	267	38	14912	8.81845	0.226907	0.0160804	0.0152039
GOTERM_BP_DIRECT	GO:0000398~mRNA splicing, via spliceosome	8	2.40964	0.000645942	SNU13B, LSM7, SNRPG, SNRPE, SNRPF, DDX39AB, SNRPB, DDX39AA	267	82	14912	5.4488	0.265242	0.0181244	0.0171365
GOTERM_BP_DIRECT	GO:0031118~rRNA pseudouridine synthesis	3	0.903614	0.00093983	DKC1, NHP2, NOP10	267	3	14912	55.8502	0.361421	0.0224149	0.0211932
GOTERM_BP_DIRECT	GO:0031120~snRNA pseudouridine synthesis	3	0.903614	0.00093983	DKC1, NHP2, NOP10	267	3	14912	55.8502	0.361421	0.0224149	0.0211932
GOTERM_BP_DIRECT	GO:0000054~ribosomal subunit export from nucleus	3	0.903614	0.00093983	EIF6, ABCE1, RAN	267	3	14912	55.8502	0.361421	0.0224149	0.0211932
GOTERM_BP_DIRECT	GO:0000070~mitotic sister chromatid segregation	4	1.20482	0.00109586	NCAPG, CDCA8, NCAPD2, NCAPH	267	12	14912	18.6167	0.407266	0.0248916	0.0235348
GOTERM_BP_DIRECT	GO:0000281~mitotic cytokinesis	4	1.20482	0.00140591	NUSAP1, KIF23, FBXO5, AURKB	267	13	14912	17.1847	0.488849	0.0304827	0.0288212
GOTERM_BP_DIRECT	GO:0009263~deoxyribonucleotide biosynthetic process	3	0.903614	0.0018575	RRM1, RRM2	267	4	14912	41.8876	0.58805	0.038523	0.0364232
GOTERM_BP_DIRECT	GO:0006338~chromatin remodeling	5	1.50602	0.00269602	TOP1L, RBBP4, RUVBL1, SMARCA5, DEK	267	33	14912	8.46215	0.724106	0.0535833	0.0506627
GOTERM_BP_DIRECT	GO:0007059~chromosome segregation	5	1.50602	0.00301323	TOP2A, CENPE, TOP1L, KIF11, AURKB	267	34	14912	8.21326	0.76295	0.0560206	0.052967
GOTERM_BP_DIRECT	GO:0030261~chromosome condensation	3	0.903614	0.0030594	TOP2A, NCAPD2, NCAPH	267	5	14912	33.5101	0.768128	0.0560206	0.052967
GOTERM_BP_DIRECT	GO:0000027~ribosomal large subunit assembly	4	1.20482	0.00317098	MRTO4, PPAN, RPF2, MRPL11	267	17	14912	13.1412	0.780183	0.0560206	0.052967
GOTERM_BP_DIRECT	GO:0000278~mitotic cell cycle	5	1.50602	0.00372227	ASPM, MYB, PLK1, ESCO2, FBXO5	267	36	14912	7.75697	0.831165	0.0634115	0.0599551
GOTERM_BP_DIRECT	GO:0060216~definitive hemopoiesis	5	1.50602	0.00411584	CEBPA, DKC1, SUMO3A, MYB, GAR1	267	37	14912	7.54732	0.860167	0.0676985	0.0640085
GOTERM_BP_DIRECT	GO:0060041~retina development in camera-type eye	7	2.10843	0.00487066	CCNA2, RFC5, FEN1, RFC4, CAD, SMARCA5, RAN	267	88	14912	4.44263	0.902605	0.0774436	0.0732223
GOTERM_BP_DIRECT	GO:0000463~maturation of LSU-rRNA from tricistronic rRNA transcript (SSU-rRNA, 5.8S rRNA, LSU-rRNA)	3	0.903614	0.00826825	RPF2, PES, FTSJ3	267	8	14912	20.9438	0.980944	0.127224	0.12029
GOTERM_BP_DIRECT	GO:0006261~DNA-dependent DNA replication	3	0.903614	0.0105062	RFC5, RFC3, RFC4	267	9	14912	18.6167	0.993513	0.148934	0.140816
GOTERM_BP_DIRECT	GO:0006913~nucleocytoplasmic transport	3	0.903614	0.0105062	ANP32A, ANP32B, RAN	267	9	14912	18.6167	0.993513	0.148934	0.140816
GOTERM_BP_DIRECT	GO:0006281~DNA repair	9	2.71084	0.0106158	MUS81, FEN1, CHAF1A, LIG1, RPA3, H2AFX, RUVBL1, BCCIP, RPA2	267	168	14912	2.99197	0.993847	0.148934	0.140816
GOTERM_BP_DIRECT	GO:0051276~chromosome organization	3	0.903614	0.0129793	FBXO5, SMC4, SMC2	267	10	14912	16.7551	0.998034	0.17689	0.167248
GOTERM_BP_DIRECT	GO:0007018~microtubule-based movement	6	1.80723	0.0134306	CENPE, KIF20BB, KIFC1, KIF23, KIF22, KIF11	267	79	14912	4.24179	0.998419	0.177956	0.168256
GOTERM_BP_DIRECT	GO:0016925~protein sumoylation	3	0.903614	0.0185951	SUMO3A, SUMO3B, UBA2	267	12	14912	13.9625	0.999871	0.239726	0.226659
GOTERM_BP_DIRECT	GO:0010468~regulation of gene expression	4	1.20482	0.0206422	EIF4A3, DNMT3BB.1, DDX39AB, DDX39AA	267	33	14912	6.76972	0.999952	0.259114	0.244991
GOTERM_BP_DIRECT	GO:0006259~DNA metabolic process	3	0.903614	0.0217204	TOP2A, MUS81, TK1	267	13	14912	12.8885	0.999972	0.265657	0.251177
GOTERM_BP_DIRECT	GO:0008380~RNA splicing	5	1.50602	0.0259432	SNRPD2, THRAP3B, EIF4A3, SNRPE, SNRPF	267	63	14912	4.43255	0.999996	0.302302	0.285824
GOTERM_BP_DIRECT	GO:0006606~protein import into nucleus	4	1.20482	0.025984	RANBP1, KPNA2, IPO7, RAN	267	36	14912	6.20558	0.999996	0.302302	0.285824
GOTERM_BP_DIRECT	GO:0006607~NLS-bearing protein import into nucleus	3	0.903614	0.0285643	KPNB3, KPNA2, TNPO2	267	15	14912	11.17	0.999999	0.316864	0.299593
GOTERM_BP_DIRECT	GO:0001522~pseudouridine synthesis	3	0.903614	0.0285643	DKC1, GAR1, NOP10	267	15	14912	11.17	0.999999	0.316864	0.299593
GOTERM_BP_DIRECT	GO:0006396~RNA processing	5	1.50602	0.0316099	LSM7, SSB, PDCD11, DKC1, SNRPD1	267	67	14912	4.16792	1	0.320652	0.303174
GOTERM_BP_DIRECT	GO:0007017~microtubule-based process	4	1.20482	0.031995	TUBB2B, TUBA1B, TUBA8L, TUBA8L4	267	39	14912	5.72822	1	0.320652	0.303174
GOTERM_BP_DIRECT	GO:0000387~spliceosomal snRNP assembly	3	0.903614	0.0322669	SNRPD2, SNRPD1, SNRPE	267	16	14912	10.4719	1	0.320652	0.303174
GOTERM_BP_DIRECT	GO:0003407~neural retina development	3	0.903614	0.0322669	SLBP, RAN, GNL3	267	16	14912	10.4719	1	0.320652	0.303174
GOTERM_BP_DIRECT	GO:0042246~tissue regeneration	3	0.903614	0.0322669	TTK, CXCR4B, HSPD1	267	16	14912	10.4719	1	0.320652	0.303174
GOTERM_BP_DIRECT	GO:0036089~cleavage furrow formation	2	0.60241	0.0353589	KIF23, AURKB	267	2	14912	55.8502	1	0.337324	0.318938
GOTERM_BP_DIRECT	GO:0031497~chromatin assembly	2	0.60241	0.0353589	CHAF1A, RBBP4	267	2	14912	55.8502	1	0.337324	0.318938
GOTERM_BP_DIRECT	GO:0008283~cell proliferation	4	1.20482	0.0363707	PTMAB, SRRT, TACC3, PES	267	41	14912	5.4488	1	0.340173	0.321631
Cluster 7
Category	Term	Count	%	PValue	Genes	List Total	Pop Hits	Pop Total	Fold Enrichment	Bonferroni	Benjamini	FDR
GOTERM_BP_DIRECT	GO:0051603~proteolysis involved in cellular protein catabolic process	8	4.54545	9.88318e-07	CTSLA, CTSA, SCPEP1, CTSBA, CTSZ, ZGC:110239, CPVL, LGMN	141	57	14912	14.8433	0.0003419	0.000341958	0.00033504
GOTERM_BP_DIRECT	GO:0006897~endocytosis	8	4.54545	8.38292e-06	SNX8A, SNX9B, AP2M1A, SNX3, SNX2, AP1B1, SNX1A, SNX5	141	78	14912	10.8471	0.0028963	0.00145025	0.00142091
GOTERM_BP_DIRECT	GO:0001525~angiogenesis	9	5.11364	0.000106567	DAB2, RAB5C, HEXB, FLT4, CTSZ, RAB13, FLI1B, TEK, NRP2B	141	155	14912	6.14084	0.0362027	0.0116136	0.0113786
GOTERM_BP_DIRECT	GO:0006508~proteolysis	16	9.09091	0.000134261	CTSLA, CTSA, CTSZ, ZGC:110239, MMP14B, PRSS16, PRCP, CPN1, CNDP2, SCPEP1, DPP7, CTSBA, CPVL, CTSD, LGMN, CAPNS1A	141	529	14912	3.19876	0.0453948	0.0116136	0.0113786
GOTERM_BP_DIRECT	GO:0042074~cell migration involved in gastrulation	6	3.40909	0.0004403	CSRP1A, APLNRA, LZTS2A, MMP14B, CXCL12B, CXCL12A	141	68	14912	9.33166	0.141336	0.029909	0.0293039
GOTERM_BP_DIRECT	GO:0019262~N-acetylneuraminate catabolic process	3	1.70455	0.000518653	GNPDA1, AMDHD2, NPL	141	4	14912	79.3191	0.164313	0.029909	0.0293039
GOTERM_BP_DIRECT	GO:0016050~vesicle organization	4	2.27273	0.000702942	SNX8A, SNX3, SNX1A, SNX5	141	19	14912	22.265	0.215967	0.0347454	0.0340425
GOTERM_BP_DIRECT	GO:0006886~intracellular protein transport	9	5.11364	0.00105139	SNX9B, AP2M1A, SNX2, AP1B1, CLTA, AP1S3B, CLTCA, SNX1A, SNX5	141	218	14912	4.36619	0.305091	0.0454728	0.0445528
GOTERM_BP_DIRECT	GO:0005975~carbohydrate metabolic process	8	4.54545	0.00131961	GNPDA1, AMDHD2, HEXB, FUCA2, NAGA, FUCA1.1, HYAL2A, NPL	141	175	14912	4.83469	0.366749	0.0507318	0.0497055
GOTERM_BP_DIRECT	GO:0016192~vesicle-mediated transport	7	3.97727	0.00364862	AP2M1A, AP1B1, CLTA, AP1S3B, SI:CH73-234B20.5, CLTCA, VAMP5	141	157	14912	4.71536	0.717685	0.126242	0.123688
GOTERM_BP_DIRECT	GO:0001946~lymphangiogenesis	4	2.27273	0.00461053	FLT4, MAFBA, NR2F2, CXCL12A	141	36	14912	11.751	0.797888	0.145022	0.142088
GOTERM_BP_DIRECT	GO:0060026~convergent extension	4	2.27273	0.0108903	SWAP70B, CTSBA, LZTS2A, MMP14B	141	49	14912	8.63338	0.977376	0.314005	0.307652
GOTERM_BP_DIRECT	GO:0006887~exocytosis	4	2.27273	0.018777	RAB11BB, EXOC3L2A, VAMP5, TNFAIP2B	141	60	14912	7.05059	0.998582	0.499758	0.489647
GOTERM_BP_DIRECT	GO:0031101~fin regeneration	4	2.27273	0.0241145	LFNG, CTSBA, ATP6V1E1B, CXCL12A	141	66	14912	6.40963	0.999785	0.595973	0.583916
GOTERM_BP_DIRECT	GO:0006046~N-acetylglucosamine catabolic process	2	1.13636	0.0279035	GNPDA1, AMDHD2	141	3	14912	70.5059	0.999944	0.603413	0.591205
GOTERM_BP_DIRECT	GO:1901492~positive regulation of lymphangiogenesis	2	1.13636	0.0279035	STAB1, STAB2	141	3	14912	70.5059	0.999944	0.603413	0.591205
GOTERM_BP_DIRECT	GO:0015992~proton transport	3	1.70455	0.0340726	HVCN1, ATP6V0CA, ATP6V1BA	141	31	14912	10.2347	0.999994	0.610142	0.597799
GOTERM_BP_DIRECT	GO:0015031~protein transport	6	3.40909	0.0361626	SNX9B, AP2M1A, CHMP1B, RAB13, AP1B1, AP1S3B	141	194	14912	3.27089	0.999997	0.610142	0.597799
GOTERM_BP_DIRECT	GO:0021730~trigeminal sensory nucleus development	2	1.13636	0.0370318	CXCL12B, CXCL12A	141	4	14912	52.8794	0.999998	0.610142	0.597799
GOTERM_BP_DIRECT	GO:0006044~N-acetylglucosamine metabolic process	2	1.13636	0.0370318	GNPDA1, AMDHD2	141	4	14912	52.8794	0.999998	0.610142	0.597799
GOTERM_BP_DIRECT	GO:0006004~fucose metabolic process	2	1.13636	0.0370318	FUCA2, FUCA1.1	141	4	14912	52.8794	0.999998	0.610142	0.597799
Cluster 8
Category	Term	Count	%	PValue	Genes	List Total	Pop Hits	Pop Total	Fold Enrichment	Bonferroni	Benjamini	FDR
GOTERM_BP_DIRECT	GO:0006783~heme biosynthetic process	9	7.89474	5.7098e-14	ALAD, SNX3, HMBSA, ALAS2, FECH, UROD, HMBSB, UROS, TMEM14CA	86	19	14912	82.1346	1.14131e-11	1.14196e-11	1.05631e-11
GOTERM_BP_DIRECT	GO:0030218~erythrocyte differentiation	10	8.77193	1.57361e-12	TFR1A, SNX3, GFI1B, JAK2A, ALAS2, GATA1A, SLC4A1A, EPB41B, TRIM33, KLF17	86	42	14912	41.2846	3.14726e-10	1.57361e-10	1.45559e-10
GOTERM_BP_DIRECT	GO:0035162~embryonic hemopoiesis	9	7.89474	1.28075e-11	TFR1A, SLC25A37, ALAS2, GATA1A, SLC11A2, SLC4A1A, EPB41B, SPTB, TRIM33	86	34	14912	45.8988	2.56151e-09	8.53834e-10	7.89797e-10
GOTERM_BP_DIRECT	GO:0033014~tetrapyrrole biosynthetic process	5	4.38596	1.46194e-08	ALAD, HMBSA, ALAS2, HMBSB, UROS	86	6	14912	144.496	2.92387e-06	7.30969e-07	6.76147e-07
GOTERM_BP_DIRECT	GO:0042541~hemoglobin biosynthetic process	5	4.38596	6.75942e-07	TFR1A, SNX3, ALAS2, SLC11A2, CPOX	86	13	14912	66.6905	0.000135179	2.70377e-05	2.50099e-05
GOTERM_BP_DIRECT	GO:0006779~porphyrin-containing compound biosynthetic process	4	3.50877	3.53103e-06	ALAD, FECH, UROD, CPOX	86	6	14912	115.597	0.000705958	0.000101996	9.43466e-05
GOTERM_BP_DIRECT	GO:0015671~oxygen transport	5	4.38596	3.56987e-06	HBAE3, HBBE2, HBBE3, HBBE1.1, ZGC:163057	86	19	14912	45.6304	0.000713721	0.000101996	9.43466e-05
GOTERM_BP_DIRECT	GO:0048821~erythrocyte development	4	3.50877	0.000189976	SLC25A37, ALAS2, GATA1A, SPTB	86	20	14912	34.6791	0.0372858	0.00437828	0.00404991
GOTERM_BP_DIRECT	GO:0030097~hemopoiesis	6	5.26316	0.000197023	GFI1B, JAK2A, GLRX5, PIM2, EPOR, KLF17	86	94	14912	11.0678	0.038642	0.00437828	0.00404991
GOTERM_BP_DIRECT	GO:0046688~response to copper ion	3	2.63158	0.00279489	SLC11A2, COX17, MT2	86	14	14912	37.1561	0.428654	0.0558978	0.0517055
GOTERM_BP_DIRECT	GO:0045454~cell redox homeostasis	4	3.50877	0.00484024	PRDX3, PRDX2, GLRX5, TXN	86	60	14912	11.5597	0.621068	0.0880043	0.081404
GOTERM_BP_DIRECT	GO:0006879~cellular iron ion homeostasis	3	2.63158	0.00688813	TFR1A, ZGC:56095, FTH1A	86	22	14912	23.6448	0.749023	0.114802	0.106192
GOTERM_BP_DIRECT	GO:0055114~oxidation-reduction process	10	8.77193	0.00832064	PRDX3, PRDX2, RRM2, MTHFD2, CREG1, RFESD, CYP46A1.1, CPOX, TXN, BLVRA	86	616	14912	2.81486	0.811958	0.12801	0.118409
GOTERM_BP_DIRECT	GO:0060215~primitive hemopoiesis	3	2.63158	0.0102754	JAK2A, GATA1A, TRIM33	86	27	14912	19.2661	0.873271	0.146791	0.135782
GOTERM_BP_DIRECT	GO:0018160~peptidyl-pyrromethane cofactor linkage	2	1.75439	0.0113681	HMBSA, HMBSB	86	2	14912	173.395	0.898393	0.151575	0.140207
GOTERM_BP_DIRECT	GO:0030099~myeloid cell differentiation	3	2.63158	0.013414	GFI1B, GATA1A, KLF17	86	31	14912	16.7802	0.932858	0.167674	0.155099
GOTERM_BP_DIRECT	GO:0006334~nucleosome assembly	4	3.50877	0.0169837	ZGC:110425, HIST1H4L, ZGC:153409, ANP32B	86	95	14912	7.30086	0.96748	0.170042	0.157289
GOTERM_BP_DIRECT	GO:0006782~protoporphyrinogen IX biosynthetic process	2	1.75439	0.0170042	ALAS2, UROD	86	3	14912	115.597	0.967616	0.170042	0.157289
GOTERM_BP_DIRECT	GO:0006778~porphyrin-containing compound metabolic process	2	1.75439	0.0170042	ALAS2, UROD	86	3	14912	115.597	0.967616	0.170042	0.157289
GOTERM_BP_DIRECT	GO:0009186~deoxyribonucleoside diphosphate metabolic process	2	1.75439	0.0170042	RRM2	86	3	14912	115.597	0.967616	0.170042	0.157289
GOTERM_BP_DIRECT	GO:0009263~deoxyribonucleotide biosynthetic process	2	1.75439	0.0226085	RRM2	86	4	14912	86.6977	0.989679	0.215319	0.19917
GOTERM_BP_DIRECT	GO:0006810~transport	13	11.4035	0.024589	HBAE3, HBBE2, SI:DKEY-150I13.2, HBBE3, SI:CH211-225B11.1, SLC11A2, SLC25A37, ABCB10, HBBE1.1, UCP3, ATP2B1A, SLC4A1A, ZGC:163057	86	1120	14912	2.01262	0.993121	0.223536	0.206771
GOTERM_BP_DIRECT	GO:0060319~primitive erythrocyte differentiation	2	1.75439	0.0392326	TSPO, KLF1	86	7	14912	49.5415	0.999666	0.326939	0.302418
GOTERM_BP_DIRECT	GO:0019740~nitrogen utilization	2	1.75439	0.0392326	RHAG, RHD	86	7	14912	49.5415	0.999666	0.326939	0.302418
GOTERM_BP_DIRECT	GO:0015696~ammonium transport	2	1.75439	0.0447117	RHAG, RHD	86	8	14912	43.3488	0.999894	0.343936	0.318141
GOTERM_BP_DIRECT	GO:0010038~response to metal ion	2	1.75439	0.0447117	SLC11A2, MT2	86	8	14912	43.3488	0.999894	0.343936	0.318141

## Sheet: Supp Table 1c
	Number of cells expressing specific genes
Cluster_Genotype_ID	Cluster_Genotype_Cell_Number
0_mir128_Mutant	547
0_mir128_WT	722
1_mir128_Mutant	589
1_mir128_WT	674
2_mir128_Mutant	408
2_mir128_WT	622
3_mir128_Mutant	386
3_mir128_WT	386
4_mir128_Mutant	320
4_mir128_WT	341
5_mir128_Mutant	168
5_mir128_WT	244
6_mir128_Mutant	116
6_mir128_WT	142
7_mir128_Mutant	73
7_mir128_WT	152
8_mir128_Mutant	76
8_mir128_WT	130
Number of cells expressing
WT
Cluster_Genotype_ID	Cell_Number	Runx1+_Cells	Gata2b+_Cells	Myb+_Cells
C0	722	0	0	0
C1	674	7	6	2
C2	622	2	4	2
C3	386	14	21	307
C4	341	45	41	67
C5	244	0	0	69
C6	142	3	17	111
C7	152	1	1	6
C8	130	0	1	17
Number of cells expressing
WT
Cluster_Genotype_ID	Cell_Number	r3hdm1+_Cells	arpp21+_Cells
C0	722	70	13
C1	674	61	29
C2	622	50	22
C3	386	62	11
C4	341	51	25
C5	244	9	0
C6	142	15	5
C7	152	11	14
C8	130	10	3
	3413	339	122
Cluster_Genotype_ID	Gata2b+_Cells
0_mir128_Mutant	1
0_mir128_WT	0
1_mir128_Mutant	12
1_mir128_WT	6
2_mir128_Mutant	4
2_mir128_WT	4
3_mir128_Mutant	44
3_mir128_WT	21
4_mir128_Mutant	51
4_mir128_WT	41
5_mir128_Mutant	0
5_mir128_WT	0
6_mir128_Mutant	12
6_mir128_WT	17
7_mir128_Mutant	1
7_mir128_WT	1
8_mir128_Mutant	0
8_mir128_WT	1
Cluster_Genotype_ID	csnk1a1+ cells	nlk1+ cells	rac3b+ cells	dla+ cells	dlc+ cells	jag1b+ cells
2_mir128_WT	498	16	6	8	34	9
1_mir128_WT	522	15	7	16	77	27
4_mir128_WT	252	7	0	2	18	9
3_mir128_WT	219	7	0	0	10	0
6_mir128_WT	76	3	0	0	3	2
5_mir128_WT	110	3	0	0	0	0
8_mir128_WT	38	0	1	0	0	0

## Sheet: Supp Table 1d
	WT versus miR-128 mutant cells
					raw gene expression
Cell ID	esm1	kdrl	lyve1b	gata2b	myb	runx1	gata1a	ikzf1	lcp1
WT_TTTGTTGTCCCATAAG.1	0.326355	0	0	0	0	0	0	0.326355	2.36534
WT_TTTGTTGGTGCCTTCT.1	0	0	0	0	1.60287	0	0	0	0.402734
WT_TTTGTTGAGGCTCCCA.1	3.98501	2.81183	0	0	0	0	0	0	0
WT_TTTGGAGTCGACTCCT.1	2.94381	3.81283	0	0	0	0	0	0	0
WT_TTTGGAGTCCAAAGGG.1	1.11439	3.424	0	0.705005	0	0.705005	0	0.705005	0
WT_TTTGGAGCAGAACCGA.1	3.24734	3.03387	0	0	0	0	0	0	0
WT_TTTGATCTCTTCGGAA.1	3.20658	2.14969	0	0	0	0	0	0	0
WT_TTTGATCAGGATGCGT.1	1.19357	2.69416	0	0	0	0	0	0	0
WT_TTTGACTGTCTACATG.1	2.51799	3.50586	0	0	0	0	0	0	0
WT_TTTGACTGTATGGTAA.1	2.20854	2.991	0	0	0	0	0	0	0
WT_TTTGACTAGCTACTGT.1	0.493153	0.821954	0	0	2.29502	0	0	0	0
WT_TTTCGATTCATAGAGA.1	0	3.567	0	0	0	0	0	0	0.67082
WT_TTTCATGTCTGCCTCA.1	3.87324	4.09854	0	0.923979	0	0	0	0	0
WT_TTTCATGTCCACGGAC.1	2.03312	2.8676	0	0	0	0	0	0	0
WT_TTTCATGGTCGGCCTA.1	3.3722	2.08389	0	0	0	0	0	0	0
WT_TTTCATGCAAAGCTAA.1	2.18979	3.89982	0	0	0	0	0	0	0
WT_TTTCATGAGGAGAGTA.1	0	2.64527	2.22631	0	0	0	0	0	0
WT_TTTCATGAGACTTCGT.1	0	3.37509	0	0	0	0	0	0	0
WT_TTTCAGTTCTCTGAGA.1	3.08633	2.35123	0	0	0	0	0	0	0
WT_TTTCAGTGTCTATGAC.1	3.03951	4.21833	0	0	0	1.86034	0	0	0
WT_TTTCAGTCATGTGGTT.1	0	0	0	0	1.6276	1.11377	0	0	0
WT_TTTCAGTAGGTCGAGT.1	2.14095	2.14095	0	0	0	0	0	0	0
WT_TTTCAGTAGCCGATTT.1	2.90805	4.68928	0	0	0	0	0	0	0
WT_TTTCACATCAACTGGT.1	3.52766	3.19484	0	0	0	0	0	0	0
WT_TTTATGCGTAAGATAC.1	2.02417	2.3504	0	0	0	0	0	0	0.54811
WT_TTTATGCCATGCAGCC.1	1.8409	2.82771	0	0	0	0	0	0	0
WT_TTTAGTCGTAGAGACC.1	2.82068	3.3221	0	0	0	0	0	0	0
WT_TTTAGTCCAATAAGGT.1	0	0.384776	0	0	2.08434	0	0	0	0
WT_TTTAGTCCAAGGATGC.1	2.76512	3.19658	0	0	0	0	0	0	0
WT_TTTAGTCAGCGAGGAG.1	0	1.83734	0	0	0	0	0	0	0
WT_TTTACTGTCGTCCTTG.1	1.92745	2.72527	0	0	0	0	0	0	0
WT_TTTACTGTCGGACTTA.1	2.78088	3.48981	0	0	0.921603	0	0	0	0
WT_TTTACTGTCGACGACC.1	0	2.46408	0	0	0	0	0	0	0
WT_TTTACTGTCCATACTT.1	0.59722	3.60958	0	0	0	0	0	0	0
WT_TTTACTGGTTCCATTT.1	1.94113	5.22555	0	0	0	0	0	0	0
WT_TTTACTGAGTCCCAGC.1	0	0.404468	0	0.404468	1.38405	0	0	0.691651	0
WT_TTTACGTTCTGCATAG.1	0	0.481905	0	0	1.88288	0	0	0.481905	1.40996
WT_TTTACGTGTGAGACCA.1	0.732551	3.01783	0	0	0	0	0	0	0
WT_TTTACGTGTCTACGAT.1	0	3.57248	0	0	0	0	0	0	0
WT_TTTACGTAGGTTCACT.1	1.76182	1.95002	0	0	0.791074	1.0327	0	0.791074	0
WT_TTTACGTAGCTGACAG.1	2.57386	4.05253	1.10505	0	0	0	0	0	1.10505
WT_TTTACGTAGCCTGGAA.1	0	0.609488	0.609488	0	1.64817	0	0	0.350477	0.609488
WT_TTTACCAGTGCTATTG.1	1.54233	4.05992	0	0	0	0	0	0	0
WT_TTTACCACACCCTGTT.1	0	0	0	0	0	0	0	0	0
WT_TTTACCAAGGAACTCG.1	2.29642	3.85402	0.556685	0	0	0	0	0	0
WT_TTGTTTGTCTGAGAGG.1	0	1.60922	0	0	0	0	0	0	0
WT_TTGTTTGTCATCGTAG.1	2.57008	2.16989	0	0	0	0	0	0	0
WT_TTGTTTGGTGTATCCA.1	2.28482	3.11038	0	0	0	0	0	0	0
WT_TTGTTTGCACTGCATA.1	2.03007	2.97149	0	0	0	0	0	0	0
WT_TTGTTTGCAACAGAGC.1	1.78206	1.51074	1.13721	0	1.65558	0	0	0.30233	0.53416
WT_TTGTTGTTCCCAGTGG.1	2.129	4.42731	0	0	0	1.54825	0	0	0
WT_TTGTTGTGTCCCACGA.1	3.21352	3.49864	0	0	0	0	0	0	0
WT_TTGTTGTCAAGTCCCG.1	1.37489	4.14389	0	0	0	0	0	0	0
WT_TTGTTCAAGGTTCTTG.1	2.73032	2.1251	0	0.598453	0	0.598453	0	0.598453	0
WT_TTGTGTTTCTACGCAA.1	2.25807	0.998024	0	0	0	0	0	0	0
WT_TTGTGTTTCAGTGATC.1	3.61014	2.73362	0	0	0	0	0	0	0
WT_TTGTGTTTCACAATGC.1	3.20906	3.43356	0	0	0	0	0	0	0
WT_TTGTGTTCACTTACAG.1	3.17782	1.90933	0	0	0	0	0	0	0
WT_TTGTGTTAGCAGGCAT.1	1.88107	2.49494	0	0	0	0	0	0	0
WT_TTGTGGAGTGGTCTTA.1	3.07835	2.10509	0	1.03032	1.30913	0	0	0	0
WT_TTGTGGAGTCTAACGT.1	2.71136	1.98762	1.91893	0.39506	0	0.677498	0	0	0
WT_TTGTGGAAGTCCCAAT.1	1.38938	4.4229	0	0	0	0	0	0	0
WT_TTGTGGAAGCGGTATG.1	2.52732	3.01749	0	0	0	0	0	0	0
WT_TTGTGGAAGAGCCCAA.1	0	2.00176	0	0	0	0	0	0	0
WT_TTGGTTTGTCTTGCTC.1	0	0	0	0	0.605058	0	0	0	1.46451
WT_TTGGGTAGTCCTTAAG.1	3.76519	2.65174	0	0	0	0	0	0	0
WT_TTGGGTAGTAACAGGC.1	3.88713	2.92814	0	0	0	0	0	0	0
WT_TTGGGTACAGATCATC.1	0	0.432798	2.63888	0	0.733872	0	0	0.964965	0
WT_TTGGGTAAGACGGATC.1	0	0	0	0	0	0	0	0	0
WT_TTGGGCGCAGACCATT.1	0	3.10125	0	0	0	0	0	0	0
WT_TTGGGCGAGTTTCAGC.1	0	0	0	0	0.840874	0	0	0	0.840874
WT_TTGGGCGAGTATGACA.1	0.765754	1.91	0	0	0	0	0	0	0
WT_TTGGGCGAGGTGATCG.1	1.67464	3.84953	0	0	0	0	0	0	0
WT_TTGGGCGAGGAATGTT.1	3.72127	3.31107	0	0	0	0	0	0	0
WT_TTGGGCGAGATGAAGG.1	0	2.16448	0	0	1.72741	0	0	0	0
WT_TTGGGATGTCAGTCCG.1	2.80203	3.21134	0	0	0	0	0	0	0
WT_TTGGGATAGTACTCGT.1	0.634403	2.19423	0	0	0	0	0	0	0
WT_TTGGGATAGCAACCAG.1	0	0	0	0.435691	2.21817	0	0	0.73815	0.435691
WT_TTGGATGTCCTCTAGC.1	3.34762	2.06162	0	0	0	0	0	0	0.522282
WT_TTGGATGTCCCAATAG.1	2.667	2.04101	0	0	0	0	0	0	0
WT_TTGGATGTCCACACCT.1	2.25891	2.53642	0	0	0	0	0	0	0
WT_TTGGATGGTTGCACGC.1	1.0187	0	0	0	0	0	1.0187	0	0
WT_TTGGATGGTTATTCCT.1	1.60688	4.08563	1.29696	0	0	0	0	0.845473	0
WT_TTGGATGCAAGCTACT.1	1.6401	2.36993	0	0	1.3272	0	0	2.49171	0
WT_TTGGATGCAACTCATG.1	0	0	0	0	2.05916	0	0	0	0
WT_TTGCTGCTCTCCTGAC.1	0.479456	3.98726	0	0.479456	0.802177	1.54568	0	1.7786	0
WT_TTGCTGCTCACGTAGT.1	1.99049	2.7565	0	0	0	0	0	0	0
WT_TTGCTGCGTCTTGAGT.1	0.912944	2.85694	0	0	0	0	0	0	0
WT_TTGCTGCGTCCAGCCA.1	0	3.63657	0	0.821776	0	0.821776	0	0	0
WT_TTGCGTCTCGTTCTCG.1	0.681022	3.71386	0	0	0	0	0	0	0
WT_TTGCGTCTCGTAATGC.1	2.47551	3.24567	0	0	0	0	0	0	0
WT_TTGCGTCTCCCTCTCC.1	2.29716	3.56367	0	0	0	0	0	0	0
WT_TTGCGTCGTTATCTTC.1	0	1.08235	0	0	1.08235	1.08235	0	0	0
WT_TTGCGTCGTCTCTCTG.1	2.80457	3.22454	0	0	0	0	0	0	0
WT_TTGCGTCCAGGAGGTT.1	0	0	0	0	1.12732	0	0	0.419919	0
WT_TTGCCTGTCTGAGAGG.1	2.04266	3.6053	0.369774	0	0	0	0	0	0.639121
WT_TTGCCTGGTATGTCAC.1	1.1111	3.35022	0	0	0	0	0	0	0
WT_TTGCATTTCGTGGGAA.1	2.17816	2.75248	0	0	0	0	0	0	0
WT_TTGCATTTCGTAACAC.1	1.73027	2.75367	0	0	0	0	0	0	0
WT_TTGCATTTCCGAGGCT.1	3.4221	3.60264	0.514912	0	0	0	0	0	0.514912
WT_TTGCATTCAACCAGAG.1	2.93214	3.50571	0	0	0	0	0	0	0
WT_TTGAGTGGTTCGTACA.1	2.75771	2.90276	0	0	0	0	0	0	0
WT_TTGAGTGGTGTATCCA.1	0	1.30025	0	0	0	0	0	0.84806	0
WT_TTGACCCCAACACGTT.1	3.78989	2.86433	0	0	0	0	0	0	0
WT_TTGACCCCAAACGAGC.1	0	0	0	0	0	0	0.515414	0.290552	0
WT_TTGAACGTCCCGTAAA.1	2.34003	3.28838	0	0	0	0	0	0	0
WT_TTGAACGGTATCTCTT.1	2.25929	3.61147	0	0	0	0	0	0	0
WT_TTGAACGCATCTATCT.1	0	5.20392	0	0	0	0	0	0	0
WT_TTGAACGCAAGAGCTG.1	0	1.56999	0	0	0	0	0	0	0
WT_TTGAACGAGGGCTTCC.1	0	0.391115	0	0	0.890311	0	1.0697	0	0
WT_TTGAACGAGCTGGCTC.1	4.29248	2.0427	0	0	0	0	0	0	0
WT_TTCTTGACAACACACT.1	1.47531	3.33146	0.988127	0.611449	0	1.47531	0	0	0
WT_TTCTTGAAGCGCCATC.1	0	1.71025	0	0	2.23062	0	0	1.18331	0
WT_TTCTTCCGTTCGGCCA.1	2.92101	3.23835	1.32778	0	0	0	0	0	0
WT_TTCTTCCGTCGGATTT.1	2.71139	1.73755	0	0.660975	0	0	0	0	0
WT_TTCTTCCCAGGTCCCA.1	0	3.92241	0	0	0	0	0	0	0
WT_TTCTTCCCAGAGGAAA.1	1.92526	2.88137	0	0	0	0	0	0	0
WT_TTCTTCCCACGGCTAC.1	0.466103	2.7996	1.5179	0	1.21642	0	0.782779	0.259966	0
WT_TTCTTCCCAATACGCT.1	0	3.4458	0	0	1.26149	1.26149	0	0.817726	0
WT_TTCTTCCAGCAACAGC.1	0	0	0	0	1.19344	0	0	0	0.568795
WT_TTCTGTATCTCATGGA.1	3.4578	4.47866	0	0	0	0	0	0	0
WT_TTCTGTATCCAAGCAT.1	0	4.56113	0	0	0	0	0	0	0
WT_TTCTCTCCACTGAGGA.1	0	0.46052	0	0.774633	1.20585	0.774633	0	1.01331	0
WT_TTCTCTCAGACATAGT.1	3.18507	3.64618	0	0	0	0	0	0	0.496879
WT_TTCTAGTTCTTCACGC.1	0	0	0	0	1.21452	0.465099	0	1.37646	0.465099
WT_TTCTAGTTCGGAATTC.1	2.98696	4.11482	0	0	0	0	0	0	0
WT_TTCTAGTGTAGCTTTG.1	1.60117	2.32603	0	0	0	0	0	0	0
WT_TTCTAGTAGGCTTCCG.1	3.4585	4.20371	0	0	0	0	0	0	0
WT_TTCTAGTAGCTGTTCA.1	1.46908	3.09948	0	0	0	0	0	0	0
WT_TTCTAACTCGGTAGAG.1	2.97751	2.43851	0	0	0	0	0	0	0
WT_TTCTAACTCGGCTGAC.1	2.21176	2.01562	0	0	0	0	0	0	0.341166
WT_TTCTAACGTAGGCAAC.1	2.56237	3.6436	0	0	0	0	0	0	0
WT_TTCTAACGTAATGCGG.1	0	0.573301	0	0	1.41012	0	0.573301	0	0.573301
WT_TTCTAACCATCTGGGC.1	2.85413	4.46887	0	0	0	0	0	0	0.911162
WT_TTCGGTCTCCGCAGTG.1	3.47939	1.13011	0	0	0	0	0	0	0
WT_TTCGGTCCAGAGTCAG.1	1.87468	4.20805	0	0	0	0	0	0	0
WT_TTCGGTCAGGTACCTT.1	3.17287	1.42965	0	0	0	0	0	0	0
WT_TTCGGTCAGAAGCGGG.1	1.0575	3.43614	0	0	0	0	0	0	0
WT_TTCGCTGGTAGTCACT.1	0	0	0	0	1.71781	0	0	0	0.566478
WT_TTCGATTTCATTGCTT.1	0	0	0	0	0	0	0	0	0
WT_TTCGATTTCATAAGGA.1	0	3.94972	0	0	0	0	0	0	0
WT_TTCCTTCGTTATCTTC.1	0	1.5518	0	0.556177	1.5518	0	0	2.13297	0
WT_TTCCTTCCAGTGTATC.1	0.689764	4.96308	0	0.689764	0	0	0	0	0
WT_TTCCTTCAGGATTTAG.1	2.3219	2.25	0	0	0	0	0	0	0
WT_TTCCTCTTCGAGAATA.1	1.58741	1.82262	0	0.359309	0	0	0	0	0
WT_TTCCTCTTCATTGCGA.1	1.05769	4.53373	0	1.05769	0	0	0	0	0
WT_TTCCTAATCGGCCCAA.1	0.749267	1.69778	0	0	2.04027	0.749267	0	1.69778	0
WT_TTCCTAATCCTGTAAG.1	0	2.20161	0.481456	1.04917	0.805072	0	0	0	0
WT_TTCCTAAGTCGCACGT.1	0	5.18959	0.882042	0	0	0	0	0	0
WT_TTCCTAACAGAAGTGC.1	3.59809	2.76458	0	0	0.60226	0	0	0	0
WT_TTCCTAAAGGAAAGTG.1	3.5203	2.33891	0	0	0	0	0	0	0
WT_TTCCGTGTCTTAAGGC.1	2.97371	3.33693	0	0	0	0	0	0	0
WT_TTCCGTGCATAGCACT.1	0	3.55092	0	0	0	0	0	0	0
WT_TTCCGGTCACTGATTG.1	0	0	0	0	0.865932	0	0	0.865932	0.865932
WT_TTCCGGTAGTTACGAA.1	2.48169	3.76769	0	0	0	0.942319	0	0	0
WT_TTCCACGTCGTTGTGA.1	2.09804	2.96456	0	0	0	0	0	0	0.703815
WT_TTCCACGTCCAAGCAT.1	2.53913	3.4069	0	0.77328	0	0	0	0	0
WT_TTCCAATTCATTTCGT.1	3.02849	2.95677	0	0	0	0	0	0	0
WT_TTCCAATGTGGACCAA.1	0	0	0	0	1.12011	0	0	0.602167	0.975367
WT_TTCCAATCATCTAACG.1	2.34173	4.14597	0.544075	0.544075	0	0.544075	0	0	0
WT_TTCCAATCACGCAGTC.1	0	3.62098	0	0	0	0	0	0	0
WT_TTCCAATAGTCTCCTC.1	3.00409	3.80607	0	0	0	0	0	0	0
WT_TTCATTGTCGGTGAAG.1	3.84137	3.06876	0	0	0	0	0	0	0
WT_TTCATTGCATCCCACT.1	2.80515	2.10986	0	0	0	1.12188	0	0	0
WT_TTCATTGCAGAACGCA.1	2.05752	0.616976	0	0	0	0	0	0	0
WT_TTCATGTGTAGGTAGC.1	1.00599	3.29654	0	0	0	0	0	0	0
WT_TTCATGTCATGGCTGC.1	0.936434	3.60196	2.70523	0	0	0	0	0	0
WT_TTCATGTAGGCTATCT.1	2.81083	2.64046	0	0	0	0	0	0	0.624858
WT_TTCAGGAGTGTGTGTT.1	0	3.46603	0	0	0	0	0	0	0
WT_TTCAGGAGTCCAGCCA.1	0	0	0	0	0.396743	0	0	0.680035	0.396743
WT_TTCACGCTCTAGACAC.1	2.67353	3.50168	0	0	0	0	0	0	0
WT_TTCACGCGTGCTCTCT.1	0	0.264179	0	0	0	0	0	0	0.792742
WT_TTCACGCAGTCCCGGT.1	2.63617	4.05523	0	0	0	0	0	0	0
WT_TTCACCGTCCGTATAG.1	3.64569	3.23805	0	0	0	0	0	0	0.77284
WT_TTCACCGTCAGCTTGA.1	0	3.25826	0	0	1.64236	1.25288	0	1.46647	0
WT_TTCACCGGTAAGGAGA.1	0	0	0	0	0	0	0	0	0
WT_TTCACCGCACAACCGC.1	2.9368	3.60307	0	0	0	0	0	0	0.41221
WT_TTCACCGAGGCCCAAA.1	1.641	4.13854	0	0	0	0	0	0	0
WT_TTCAATCTCCTCGATC.1	0	2.57543	1.86264	0.349611	1.25593	0	0	0.813392	0
WT_TTCAATCCAATGAAAC.1	0	2.12092	0	0	0	0	0	0	0
WT_TTCAATCCAATAGTGA.1	0	2.52239	0	0	0.713766	1.64223	0	0	0
WT_TTCAATCCAAGTTTGC.1	2.67257	2.96413	0	0	0	0	0	0	0
WT_TTCAATCAGTGAGGTC.1	0	3.12213	0	0	0	0	0	0	0
WT_TTATTGCTCGCTACAA.1	0	3.89028	0	0	0	0	0	0	0
WT_TTATTGCTCCAATCCC.1	3.00791	2.90248	0	0	0	0	0	0	0
WT_TTAGTCTTCCGTAATG.1	0.669887	2.35519	0	0	0	0	0	0	0
WT_TTAGTCTGTTTCACAG.1	0	1.83654	1.0146	0	0.532573	0	0.720258	0.532573	0
WT_TTAGTCTGTAAGCGGT.1	2.23318	2.87124	0	0	0	0	0	0	0
WT_TTAGTCTCAACCGACC.1	0	0	0	0.377427	1.72013	0	0	0.377427	1.19169
WT_TTAGTCTAGGAGAGGC.1	1.70526	1.55864	0	0	0	0	0	0	0
WT_TTAGTCTAGACGTCCC.1	0	0	0	0	1.81001	0.354787	0	0	0.616132
WT_TTAGGGTGTTGCCGAC.1	0.368245	0.368245	0.368245	0	0.636785	0	0	0	1.91509
WT_TTAGGGTGTCAAATCC.1	0	0	0	0	0.33233	0	0	0.33233	1.424
WT_TTAGGGTCAGTTGAAA.1	2.2634	2.90315	0	0	0	0	0	0	0
WT_TTAGGGTCACGGTGTC.1	3.97977	3.7744	0	0	0	0	0	0	0
WT_TTAGGGTAGTTCATGC.1	3.32903	1.5411	0	0	0	0	0	0	0
WT_TTAGGGTAGGAGCAAA.1	0	2.86666	0	0	0	0	0	0	0
WT_TTAGGCATCTTAATCC.1	0	0	0	0	0.50939	0	0	0.286785	1.09622
WT_TTAGGCAGTTGCAAGG.1	2.4709	3.44466	0	0	0	0	0	0	0.733956
WT_TTAGGCAGTGCGAACA.1	3.06702	2.36744	1.48455	0	0	0	0	0	0
WT_TTAGGCAGTAGGAGTC.1	2.58482	3.13852	0	0	0	0	0	0	0.800247
WT_TTACTGTTCTCGCGTT.1	1.33911	2.41021	0.446688	0	0	0	0	0	0
WT_TTACTGTCAAACACCT.1	3.90393	3.77327	0	0	0	0	0	0	0.795216
WT_TTACTGTAGGCAGTCA.1	0	0	0	0	1.55949	0	0	0	0.429588
WT_TTACGTTGTTAGGCTT.1	4.60948	0	0	0	0	0	0	0	0
WT_TTACGTTGTGGATGAC.1	3.64726	3.15366	0	0	0	0	0	0	0
WT_TTACGTTGTCGGTGTC.1	2.56449	3.48076	0	0	0.915991	0	0	0	0
WT_TTACGTTCATCTAGAC.1	0.60735	2.14242	0	0.982499	0	0	0	0	0
WT_TTACGCCCAGCTTTCC.1	0.8982	4.08104	0	0	0	0	0	0	0
WT_TTACGCCAGCCATGCC.1	3.83951	3.49201	0	0	0	0	0	0	0
WT_TTACGCCAGAGATGCC.1	2.48972	3.60089	0	0	0	0	0	0	0
WT_TTACCGCTCTGTCTCG.1	0	0	0	0	1.41098	0.416512	0	0	0.709672
WT_TTACCGCGTTCAGGTT.1	1.4283	4.2595	0	0	0	0	0	0	0
WT_TTACCGCGTGGTTTAC.1	2.31232	0.698566	0	0	0.409081	0.409081	0	0	0
WT_TTACCGCGTGCACAAG.1	1.9755	3.60301	0	0	0	0	0	0	0
WT_TTACCGCAGGTCACAG.1	1.44269	0	0	0	0	0	0	0	1.44269
WT_TTACCATTCGGACTTA.1	0	0	0	0	0	0	0	0	0
WT_TTACCATCAGGGAATC.1	2.55245	2.72171	0	0	0	0	0	0	0
WT_TTACCATCAATCGAAA.1	3.18624	1.95323	0	0	0	0	0	0	0
WT_TTACAGGTCCGTAGGC.1	0	0	0	0	1.12269	0	0	0	0.525342
WT_TTACAGGCAGACTGCC.1	3.47887	2.77029	0	0	0	0	0	0	0
WT_TTACAGGCAAACTCGT.1	1.63975	4.066	0	0	0	0	0	0	0
WT_TTACAGGAGTCCTGCG.1	1.77753	2.58686	0	0	0	0	0	0	0
WT_TTACAGGAGGCAGGTT.1	3.6257	2.88311	0	0	0	0	0	0	0
WT_TTACAGGAGCGTTCAT.1	1.01882	3.59452	0	0	0	1.51289	0	0	0
WT_TTAATCCTCGTAGTGT.1	0	0	0	0	1.50703	0	0	0	0.460931
WT_TTAATCCTCGACGAGA.1	1.69685	1.69685	0	0	0	0	0	0	1.02342
WT_TTAATCCGTGCACAAG.1	0	5.1861	0	0	0	0	0	0	0
WT_TTAATCCGTATCCCTC.1	0	3.19333	0	0	0	1.13927	0	0	0
WT_TGTTTGTTCTCTTAAC.1	0	0	0	0	0.632847	0	0	0.365671	0
WT_TGTTTGTTCGTAGGGA.1	3.01767	2.67145	0	0	0	0	0	0	0.914554
WT_TGTTGGAGTCGAGTTT.1	0	1.63265	1.2098	0	1.92891	0	0	0	0
WT_TGTTGGACATACCAGT.1	0	1.65068	0	0	0	0	0	1.1331	0
WT_TGTTGGACAGTCACGC.1	3.6976	1.66634	0.539682	0	0	0	0	0	0
WT_TGTTGGAAGGGTTAGC.1	3.23533	3.08303	0	0	0	0	0	0	0
WT_TGTTGAGGTGTATTCG.1	0	0.542411	0	0	1.9112	0.542411	0	0	0.542411
WT_TGTTGAGAGCCTATTG.1	0	0	0	0	0.554958	0	0	0.554958	1.54955
WT_TGTTCTATCATAGGCT.1	2.66305	1.79218	0	0	0	0	0	0	0
WT_TGTTCTAGTTGAGGAC.1	1.20398	2.40796	1.97717	0	0	0	0	0	0
WT_TGTTCCGGTGCACGCT.1	0.770027	1.19986	0.770027	0	0.770027	0	0	0	0
WT_TGTTCCGGTCTGTTAG.1	0	0	0	1.18523	2.12611	0	0	0.449711	0.449711
WT_TGTTCCGCAATGGGTG.1	2.17728	2.48083	0	0	0	0	0	0	0
WT_TGTTCATTCGCGCCAA.1	1.46589	3.60584	0.605871	0	0	0	0	0	0
WT_TGTTCATGTGACCGTC.1	2.81874	3.24331	0	0	0	0	0	0	0
WT_TGTTCATCATCACAGT.1	0	0	0	0	1.14985	0	0	0.431414	0
WT_TGTTCATCACAACGAG.1	1.19687	2.90816	0	0	0	0	0	0	0
WT_TGTTCATCAACCCTCT.1	3.26192	3.51101	0	0	0	0	0	0	0
WT_TGTTCATAGATTGGGC.1	3.67015	2.62123	0	0	0	0	0	0	0
WT_TGTTACTGTGAGCAGT.1	1.73859	2.54344	0	0	0	0	0	0	0
WT_TGTTACTCACCCTAGG.1	3.83006	3.43539	0	0	0	0	0	0	0.917162
WT_TGTTACTAGTGAACAT.1	0.886464	2.42855	1.02359	0.305006	0.305006	0	0	0	0
WT_TGTTACTAGCTCCCTT.1	0	0.372561	0	0	1.52857	0	0	0	0.643376
WT_TGTTACTAGCATCAGG.1	1.87951	3.21031	0	0	0	0	0	0	0.583832
WT_TGTGTGATCTTAGCTT.1	0.891887	1.3557	0	0	1.25833	0	0	0.307435	0
WT_TGTGTGATCCGTGCGA.1	4.00066	3.68483	0	0	0	0	0	0	1.04713
WT_TGTGTGACAATACCCA.1	2.2152	4.19428	0	0	0	0	0	0	0
WT_TGTGTGAAGCCTCTGG.1	1.88865	3.15451	0	0	0	0	0	0	1.17686
WT_TGTGGCGTCTCTATGT.1	0	1.608	0	0	0	0	0	0	0
WT_TGTGGCGTCGTTGTTT.1	1.08701	2.38205	0	0	0	0	0	0	0
WT_TGTGGCGCATTCGATG.1	2.98031	3.87863	0	0	0	0	0	0	0
WT_TGTGGCGCAGGAAGTC.1	0	3.45695	0.801465	0	0	0	0	0	0
WT_TGTGGCGAGTCTGCAT.1	2.85808	2.71345	0	0	0	0	0	0	0
WT_TGTGCGGTCGGACTTA.1	2.49046	3.31638	0	0	0	0	0	0	0
WT_TGTGCGGTCCTCTCGA.1	3.39321	2.60883	0	0	0.64122	0	0	0	0.64122
WT_TGTGATGTCTTCCAGC.1	0	0	0	0	2.03154	0	0	0	0
WT_TGTGATGGTTATTCCT.1	0	1.3843	0	0	0	0	1.02791	0	0
WT_TGTGATGGTTAAGCAA.1	0.649563	1.63241	1.1899	0	1.43543	0	0	1.63241	0
WT_TGTGATGCATCGGAGA.1	1.45528	2.38482	1.45528	0	0	0	0	0	0
WT_TGTGATGCAAATAGCA.1	3.5043	1.86838	0	0	0	0	0	0	0
WT_TGTGAGTGTAACGCGA.1	0.813718	2.77729	0	0	0	0	0	0	0
WT_TGTGAGTAGCTTTCCC.1	0.785545	5.04326	0	0	0	0	0	0	0
WT_TGTCCTGTCCTACCAC.1	0	2.18523	0	0	2.18523	0	0	0	0
WT_TGTCCTGTCAAGAGGC.1	4.13514	2.49992	0	0	0	0	0	0	0
WT_TGTCCTGGTGCCTGCA.1	2.03356	1.91855	0	0	0	0	0	0	0
WT_TGTCCCAAGAAAGTCT.1	2.71983	1.34431	1.34431	0	0	0	0	0	0
WT_TGTCCACTCTGCCTCA.1	0	2.74996	1.92524	0.397478	1.59016	0	0	0.397478	0
WT_TGTCCACGTTGTACGT.1	0	0	0	0	0	0	0	0	0
WT_TGTCCACAGGCAGGGA.1	2.2526	2.89175	0	0	0	0	0	0	0
WT_TGTCCACAGCTAGCCC.1	0	2.80162	0	0	0	0	0	0	0
WT_TGTCCACAGCCGTTAT.1	3.76657	3.81671	0	0	0	0	0	0	0
WT_TGTCCACAGCACGTCC.1	3.3228	3.37229	0	0	0	0	0	0	0
WT_TGTCAGATCTACTGAG.1	0.647234	1.03691	0	0.647234	2.21836	0	0	1.31661	0
WT_TGTCAGAGTATAGGGC.1	1.61033	1.75879	0	0	0	0	0	0	0
WT_TGTCAGAAGGCGAACT.1	0	0	0	0	2.24107	0	0	0	0
WT_TGTCAGAAGCTCTGTA.1	2.71687	3.50567	0	0	0	0	0	0	0
WT_TGTAGACTCTCTATGT.1	1.37258	3.87387	0	0	0	0	0	0	0
WT_TGTAGACCAGGTCAAG.1	1.15705	3.97656	0	0	1.67917	0	0	0.737296	0
WT_TGTACAGTCTGAGGTT.1	3.45299	1.3825	0	0	0	0	0	0	0
WT_TGTACAGTCGGCTATA.1	0.569144	0.569144	0	1.194	0.569144	0	0	0	0
WT_TGTACAGGTGACTGTT.1	0.674602	3.03239	0	1.07381	1.22616	1.22616	0	0.39314	0
WT_TGTACAGGTACCACGC.1	0	0.996351	0	0	1.66221	0	0	0.617448	0.617448
WT_TGTACAGCATGCCGAC.1	3.3492	2.52763	0	0	0	0	0	0	0
WT_TGTACAGAGTCATGCT.1	1.53299	2.77552	0	0	0	0	0	0	0
WT_TGTACAGAGGTATTGA.1	1.22712	2.47243	0	0	0	0	0	0	0
WT_TGTAAGCTCTCCCAAC.1	2.17568	2.66621	0	0	0	0	0	0	1.46934
WT_TGTAAGCTCCGTCACT.1	1.77478	4.51777	0	0	0	0	0	0	0
WT_TGTAAGCGTAATGTGA.1	2.86416	3.03694	0	0	0	0	0	0	0.975857
WT_TGTAACGTCCTTATGT.1	1.916	3.81592	1.07543	0	0	0	0	0	0
WT_TGTAACGGTGACAACG.1	0	2.1517	0	0	2.04834	0	0	0	0.612144
WT_TGTAACGCATTAGGAA.1	0	0	0	0	1.26477	0	0	0	0
WT_TGGTTAGGTTGTGGCC.1	2.60992	3.45931	0	0	0	0	0	0	0
WT_TGGTTAGGTTCTTGTT.1	0	2.51639	0	0	1.14246	0.537365	0	0	0
WT_TGGTTAGGTGGAAATT.1	0	0	0	0	2.28849	0	0	0	0
WT_TGGTTAGCATTCGGGC.1	2.25929	4.07568	0	0	0	0	0	0	0
WT_TGGTTAGCAGGTATGG.1	3.37121	2.05083	0	0	0	0	0	0	0
WT_TGGTTAGCACTCCTGT.1	0	0	0	0	1.8228	0.711885	0	0	0.711885
WT_TGGTTAGCACCATATG.1	2.62561	3.87762	0	0	0	0	0	0	0.685926
WT_TGGTTAGAGTCATCGT.1	1.7311	3.18776	0	0	0	0	0	0	0
WT_TGGTGATCACACCTGG.1	2.28447	3.67603	0	0	0	0	0	0	0
WT_TGGTGATAGAGTCACG.1	1.18855	4.49993	0	0	0	0	0	0	0
WT_TGGTACATCGCAGTTA.1	1.91329	3.61351	0	0	0	0	0	0	0
WT_TGGTACATCGCAGAGA.1	0	0	0	0	1.6108	0	0	0	1.38757
WT_TGGTACACAGGAATAT.1	0	3.163	0	0	0	0	0	0	0
WT_TGGGTTATCCCATGGG.1	2.55035	4.04489	0	0	0	0	0	0	0.906826
WT_TGGGTTACATTGAGGG.1	3.49128	3.34219	0	0	0	0	0	0	0
WT_TGGGTTACAACCCTAA.1	0.398312	0	0	0	1.08425	0	0	0.398312	0.903378
WT_TGGGTTAAGTAAATGC.1	2.76803	3.42928	0	0	0	0	0	0	0
WT_TGGGTTAAGGACTGGT.1	2.33489	4.11278	0	0	0	0	0	0	0
WT_TGGGCTGTCACCTCTG.1	0	0.318553	0.318553	0	1.17891	0	0	0.753964	0.559771
WT_TGGGCTGGTCTCCTGT.1	3.13118	4.07446	0	0	0	0	0	0	0
WT_TGGGCTGCAACGATCT.1	2.54668	2.17964	0	0	0	0	0	0	0
WT_TGGGCTGAGGGTCAAC.1	2.67203	3.67589	0	0	0	0	0	0	0
WT_TGGGCTGAGGACGCTA.1	0	1.0539	0	0	0	0	0	0	0
WT_TGGGCTGAGAGTAACT.1	2.36405	2.90914	0	0	0	0	0	0	0
WT_TGGGCGTTCCTACGGG.1	1.47408	3.20149	0	0	0	0	0	0	0
WT_TGGGCGTCACATCATG.1	1.16332	2.42207	0	0	0	0	0	0.550151	0
WT_TGGGCGTCAAGAGGCT.1	0	4.48246	0	0	0	1.1098	0	0	0
WT_TGGGATTTCTCAATCT.1	2.29277	3.32169	0	0	0	0	0	0	0
WT_TGGGATTCATCCTGTC.1	2.16796	2.53454	0.497763	0	0	0	0	0	0
WT_TGGGATTCATCCAATG.1	1.77379	2.64251	0	0	0	0	0	0	0
WT_TGGGATTCACTCTCGT.1	0	1.47981	2.0521	0	0	0	0	0	1.47981
WT_TGGGAGATCGATTTCT.1	1.99553	3.20309	0	0	0	0	0	0	0
WT_TGGGAGACATGGCGCT.1	3.52863	3.20383	0	0	0	0	0.779937	0	0
WT_TGGGAGACAGTCAGCC.1	0	4.81538	0	0	1.18373	0	0	0	0
WT_TGGGAAGTCAATCTCT.1	1.81757	1.94824	0	0	0	0	0	0	0
WT_TGGGAAGGTGTATCCA.1	0	2.33391	0	0	1.8208	0.417182	0	1.12191	0
WT_TGGGAAGCACCGTCTT.1	3.90309	3.12895	0	0	0	0	0	0	0
WT_TGGGAAGAGTGCTAGG.1	2.2958	0.354418	1.99881	0	0	0	0	0	0.354418
WT_TGGGAAGAGTATCCTG.1	0	4.57798	0	0	1.74422	0	0	0	0
WT_TGGCGTGGTCGCACGT.1	2.64696	3.43296	0	1.05536	0	0	0	0	0
WT_TGGCGTGCATAGACTC.1	2.53411	1.95086	1.44679	0	0	0	0	0	0
WT_TGGCGTGAGTCATTGC.1	1.61428	2.9597	1.68457	0	0	0	0	0	0
WT_TGGCGTGAGCAACTCT.1	3.07561	3.07561	0	0	0	0	0	0	0.641007
WT_TGGCGTGAGACGGAAA.1	3.78301	2.07029	0	0	0	0	0	0	0
WT_TGGATGTTCGTTCTAT.1	2.93428	4.79413	0	0	0	0	0	0	0
WT_TGGATGTTCGCACGGT.1	3.53393	2.25997	0	0	0	0	0	0	0.728923
WT_TGGATCATCTGCGGCA.1	1.41565	2.42025	1.30116	0	0.36852	0	0	0	0
WT_TGGATCATCTGAGTCA.1	1.70336	4.32906	0	0	0	0	0	0	0
WT_TGGATCAGTGAGTGAC.1	3.63967	3.38515	0	0	0	0	0	0	1.34866
WT_TGGATCAGTAGGCAGT.1	1.42158	1.42158	0	0	0	0	0	0	0
WT_TGGATCACACCATATG.1	3.76666	2.51536	0	0	0	0	0	0	0
WT_TGGATCACACCAGTAT.1	0	4.34321	0	0	0	0	0	0	0
WT_TGGAGGAGTTCTCCAC.1	2.92513	2.48682	0	0	0	0	0	0	0
WT_TGGAGGACAGTTGTTG.1	1.60243	1.9384	0.842301	0	0	0	0	0	0
WT_TGGAGGAAGTGAGCCA.1	1.89856	2.11602	0	0	0	0	0	0	0
WT_TGGAGAGGTACAGGTG.1	1.09351	1.78537	0	0	0	0	0	0	0
WT_TGGAGAGAGGAGTATT.1	0	3.48469	0	0	0	0	0	0	0
WT_TGGAGAGAGCGTTACT.1	0.918471	3.50758	0	0.918471	0.561174	0.561174	0	1.18117	0
WT_TGGAACTTCTCCTACG.1	3.87098	3.12919	0	0	0	0	0	0	0
WT_TGGAACTTCATTCCTA.1	0	2.93366	0	0	1.69544	0	0	1.69544	0
WT_TGGAACTTCAAGTCTG.1	2.33978	3.13044	0.713979	0	0	0	0	0	0
WT_TGGAACTGTCGTACTA.1	2.67802	2.47191	0	0	0	0	0	0	0
WT_TGGAACTGTACTTGTG.1	3.29767	2.61393	0	0	0	0	0	0	0
WT_TGGAACTCATTCTTCA.1	1.85259	2.98655	0	0	0	0	0	0	0
WT_TGGAACTAGTCGGCCT.1	1.61115	1.61115	0	0	0	0	0	0	0
WT_TGCTTGCGTCACAGTT.1	0.502926	0	0	0	1.28487	0	1.45109	0	0
WT_TGCTTGCGTAGATGTA.1	2.19851	3.04589	2.28368	0	0	0	0	0	0
WT_TGCTTGCGTAGAGACC.1	3.62791	1.69387	0	0	0	0	0	0	0.746747
WT_TGCTTGCGTACTGCGC.1	0	0	0.548974	0	1.81162	0	0	0	0
WT_TGCTTGCAGTAGCATA.1	3.34437	2.53369	0.97725	0	0	0	0	0	0
WT_TGCTTCGGTTCCTAAG.1	2.92097	3.24193	1.36776	0	0	0	0	0	0
WT_TGCTTCGGTCACGACC.1	0	3.34715	0	0	0	0	0	0	0
WT_TGCTTCGAGACATATG.1	3.27182	2.96088	0	1.65375	0.879148	0	0	0	0
WT_TGCTGAATCATCGTAG.1	0	4.05494	0	0	0	0	0	0	0
WT_TGCTGAACACTGCGAC.1	1.8965	3.66924	0	0	0	0	0	0	0
WT_TGCTCGTTCGCATTAG.1	3.3081	1.89354	0	0	0	0	0	0	0.662929
WT_TGCTCGTGTCGCCTAG.1	2.70143	3.44707	0	0	0	0	0	0	0
WT_TGCTCGTGTCAAAGCG.1	2.13548	2.76771	0	0	0	0	0	0	0
WT_TGCTCGTCACTTCCTG.1	3.02009	2.19439	0	0	0	0	0	0	0
WT_TGCTCCATCCATCTAT.1	1.93198	4.50787	0	0	0	0	0	0	0
WT_TGCTCCATCAATGTCG.1	1.32832	4.03413	0	0	0	0	0	0	0
WT_TGCTCCAGTGGGTTGA.1	3.07537	3.81758	0	0	0	0	0	0	0
WT_TGCTCCAGTGGCTACC.1	0.646065	2.85327	0	0	0	0	0	0	0
WT_TGCTCCAAGGTTACAA.1	2.85413	3.1488	0	0	0	0	0	0	0
WT_TGCTCCAAGACACACG.1	3.11305	2.75836	0	0	0	0	0	0	1.10348
WT_TGCGGGTTCTGTGCAA.1	1.7972	2.14582	0	0	0	0	0.814558	0	0
WT_TGCGGGTTCACTGGTA.1	3.6616	3.0688	0	0	0	0	0	0	0
WT_TGCGGGTGTTAAACAG.1	1.83808	2.59005	0	0	0	0	0	0	0
WT_TGCGGGTAGTTAACGA.1	1.11598	3.32082	0	0	0	0	0	0	0
WT_TGCGGCATCGGTCGAC.1	2.61493	3.94478	0	0	0	0	0	0	0
WT_TGCGGCAAGGGATCTG.1	3.53278	3.16546	0	0	0	0	0	0	0
WT_TGCGATATCACGACTA.1	2.78966	1.67979	0	0	0	0	0	0	0
WT_TGCGATATCAATGTCG.1	0	4.14786	0.747858	0	0	0	0	0	0
WT_TGCGATAGTCGGAACA.1	0	0.272575	0	0	0	0	0	0.812426	1.25469
WT_TGCGATACATATCTGG.1	3.39186	4.25232	0	0	0	0.989346	0	0	0
WT_TGCGATAAGGTGTGAC.1	0	1.55898	2.20212	0	0.728784	0	0	0.429363	0
WT_TGCGACGTCGCGCTGA.1	0	0	0	0	0.71207	0	0	1.41455	0
WT_TGCGACGAGTACCATC.1	2.34303	2.43874	0.715819	0	0	0	0	0	0
WT_TGCCGAGTCTAGTTCT.1	0.785675	3.34848	0	0	0	0	0	0	0
WT_TGCCGAGTCGTAGCTA.1	2.75707	3.97273	0	0.6849	0	0	0	0	0
WT_TGCCGAGGTCCGGTCA.1	1.70107	3.5109	0	0	1.17554	0.751391	0	0	0
WT_TGCCGAGGTCATTCCC.1	0	3.94459	0	0	0	0	0	0	0
WT_TGCCGAGCAACACGAG.1	2.66404	2.66404	0	0	0	0	0	0	0
WT_TGCCGAGAGTTGCTCA.1	3.44423	4.22287	0	0	0	0.840799	0	0	0
WT_TGCCGAGAGGCAGGTT.1	2.61415	3.68941	0	0	0	0	0	0	0
WT_TGCCGAGAGGACAACC.1	0	1.91124	0	1.35603	0	0.67307	0	0	0
WT_TGCATGATCACTGATG.1	0	3.66386	0	0.900969	0	0	0	0	0
WT_TGCATGAGTTCGGCCA.1	0	5.27425	0	1.01735	0	0	0	0	0
WT_TGCATGAGTGCACATT.1	2.11446	2.82045	0	0	0	0	0	0	0
WT_TGCATGACAGTAACCT.1	0	2.2812	0.461147	0	0.461147	0.461147	0	0	0
WT_TGCATGAAGGAAAGGT.1	3.287	3.69285	0	0	0	0	0	0	0
WT_TGCATCCTCTAGATCG.1	1.21992	1.94123	0	0	0	0	0	0	0
WT_TGCATCCCATTGAGCT.1	0	2.97312	0	0	0	0	0	0	0
WT_TGCATCCCACTGATTG.1	3.24815	2.29328	0	0	0	0	0	0	0
WT_TGCATCCAGATAGTGT.1	0	0	0	0	0.50448	0	0	0	1.28772
WT_TGCAGTAAGCTCACTA.1	3.88144	2.24182	0	0	0	0	0	0	0
WT_TGCAGTAAGCATTGAA.1	1.04235	2.32036	0	1.04235	0	0	0	0	0
WT_TGCAGGCCAACAACAA.1	0	3.58311	0	0	0	0	0	0	0
WT_TGCAGATGTCTCAGGC.1	2.9383	1.94036	0	0	0	0	0	0	0
WT_TGCAGATCATCTCGTC.1	4.1078	2.64505	0	0	0	0	0	0	0
WT_TGCACGGTCTAAGAAG.1	0	0.274268	0	0	1.62971	0	0	0	0.274268
WT_TGCACGGTCGCAGTTA.1	2.69508	3.54185	0	0	0	0	0	0	0
WT_TGCACGGGTCCACTCT.1	1.42894	1.42894	0.721778	1.13661	0	0	0	0	0
WT_TGCACGGGTCAGCTTA.1	2.93499	3.09842	0	0	0	0	0	0	0
WT_TGCACGGGTAGTCCTA.1	1.66778	2.81168	0	0.577675	0.941484	0	0	0	0.329984
WT_TGCACGGCAGTTACCA.1	0.296496	0.296496	0	0	0.524891	0	0	0	0
WT_TGCACGGCAAGTGTCT.1	0	0	0	0	1.47522	0	0	0	1.10632
WT_TGATTTCTCTGGGAGA.1	0.618295	1.6637	0	0	0.356191	0	0	0	0.356191
WT_TGATTTCTCGACATAC.1	0.680396	4.8945	0	0	0	0	0	0	0.680396
WT_TGATTCTGTTTCGTGA.1	0	2.59692	0	0	0	0	0	0	0
WT_TGATTCTGTTCGGTAT.1	0	2.4075	0	0	1.80056	0	0	0	0
WT_TGATTCTGTCCTTTGC.1	1.6563	3.51172	1.34197	0	0.386009	0	0	0	0
WT_TGATTCTCAGCATTGT.1	0.904456	4.93617	0	0	0	0	0	0	0
WT_TGATTCTCAAAGGGTC.1	2.99806	2.40545	1.47274	0	0	0	0	0	0
WT_TGATGGTTCCCAGCGA.1	0	1.41798	1.02528	0	0.638656	0	0	0	0.638656
WT_TGATGGTAGGGTGGGA.1	0	3.42544	0	0.806031	0	0	0	0	0
WT_TGATGGTAGCACGATG.1	0	0.668075	0	0	0	0	0.668075	0.668075	0
WT_TGATGCATCTCTCTAA.1	2.70473	2.33216	0	0	0	0	0	0	0
WT_TGATGCACAGTATGAA.1	1.20083	2.21157	0	0	0	0	0	0	0
WT_TGATGCACAGAGATGC.1	3.51562	2.37419	0	0	0	0	0	0	0.900709
WT_TGATGCACACACTTAG.1	3.37311	2.50696	0	0	0	0	0	0	0
WT_TGATGCAAGGAGTATT.1	0	0	0	0	2.47628	0	0	0	0
WT_TGATGCAAGGAAACGA.1	2.48437	2.77982	0	0	0	0	0	0	0.864657
WT_TGATCTTTCCTGATAG.1	3.16652	3.16652	0	0	0	0	0	0	0
WT_TGATCTTTCCGTATAG.1	3.18222	2.35695	0	0	0	0	0	0	0.585873
WT_TGATCAGTCTACTTCA.1	2.40126	1.85701	0	0	0	0	0	0	0.572155
WT_TGATCAGCACCATATG.1	3.6222	3.27692	0	0	0	0	0	0	0
WT_TGAGTCAGTGGAGGTT.1	2.72598	2.72598	0	0	0	0	0	0	0
WT_TGAGGTTGTTTGCCGG.1	3.40352	3.96144	0	0	0	0	0	0	0.84215
WT_TGAGGTTCAAATGGAT.1	0	0	0	0	0	0.276127	0	0	1.50367
WT_TGAGGTTAGTCACACT.1	1.03875	2.95787	0	0	1.36637	0.311255	0	0.311255	0
WT_TGAGGGATCCTCCACA.1	3.13747	3.62228	0	0	0	0	0	0	0.672177
WT_TGAGGGACACAGCATT.1	2.51685	2.66719	0	0	0	0	0	0	0
WT_TGAGGGACAAGCCATT.1	2.22815	3.25224	0	0	0	0.867291	0	0	0
WT_TGAGGGAAGAAATGGG.1	0	4.4015	0	0	0	1.175	0	0	0
WT_TGAGGAGTCTCTCAAT.1	0	3.12103	1.48649	0	0	0	0	0	0
WT_TGAGGAGTCGAATGCT.1	3.56822	2.5637	0	0	0	0	0	0	0
WT_TGAGGAGCATTGTAGC.1	2.06832	3.38891	0	0	0	0	0	0	0.686808
WT_TGAGGAGCATCGAAGG.1	2.80724	2.47611	0	0	0.938608	0	0	0	0
WT_TGAGGAGCAGCGTGAA.1	0	0	0	0	0.467245	0	0	0	2.93746
WT_TGAGGAGCAGCACACC.1	3.09224	2.8652	0	0	0	0	0	0	0.369746
WT_TGAGGAGAGCTGTTAC.1	2.79634	2.2283	0	0.780898	0	0	0	0	0
WT_TGAGCGCTCCACGGGT.1	1.59207	3.02381	0	0	0	0	0	0	0
WT_TGAGCGCGTCGATTTG.1	2.32985	2.97312	0	0	0	1.04917	0	0	0
WT_TGAGCGCAGAGAGCAA.1	0	0	0	0	1.76833	0	0	0.593424	0.963309
WT_TGAGCATTCACCTCGT.1	0	0	0	0	1.14578	0	0	0	0.429326
WT_TGAGCATGTTTGGGAG.1	0	0	0	0	0	0	1.18815	1.18815	0
WT_TGAGCATCAAGACGGT.1	2.47326	3.13968	0.318103	0	0	0	0	0	0.318103
WT_TGAGACTTCTGTTCAT.1	0	2.58399	0	0	0	0	0	0	0
WT_TGAGACTGTATGTCCA.1	2.05923	3.39208	0	0	0	0	0	0	0
WT_TGAGACTGTAAGATTG.1	0.58736	3.11703	0	0	0	0.58736	0	0.954921	0
WT_TGAGACTAGCACGATG.1	1.82704	2.95773	1.28308	0	0	0	0	0	0
WT_TGAGACTAGAGGCCAT.1	2.08479	2.82414	0	0.631463	0.631463	0	0	0	0
WT_TGACTCCGTCCACACG.1	3.38472	2.89624	0	0	0	0	0	0	0.595845
WT_TGACTCCCATCTAACG.1	2.24521	4.28717	0	0	0	0	0	0	0
WT_TGACTCCCAGCTTCGG.1	3.16826	2.39427	0	0	0	0.884957	0	0	0
WT_TGACTCCAGTCAATCC.1	0	2.93373	0	0	0	0	0	0	0
WT_TGACGCGGTAGTGGCA.1	3.10965	3.96096	0	0	0	0.456625	0	0	0.456625
WT_TGACCCTTCACCATAG.1	3.04824	2.4482	0	0	0	0	0	0	0
WT_TGACAGTTCTCGGGAC.1	3.83945	2.3988	0.647104	0	0	0	0	0	0
WT_TGACAGTTCGCATTGA.1	1.57555	4.93448	0	0	0	0	0	0	0
WT_TGACAGTTCCGTAATG.1	4.08393	3.80185	0	0	0	0	0	0	0
WT_TGACAGTTCACGTCCT.1	0	0.355615	0	0	0	0	1.14272	0.355615	0
WT_TGACAGTGTTGTTGCA.1	0	0	0	0	0.274723	0	0	0.274723	1.16725
WT_TGACAGTGTACAGTTC.1	2.93828	4.05874	0	0	0	0	0	0	0
WT_TGACAGTCATTCAGCA.1	0	2.65112	0.99983	0	0	0	0	0	0
WT_TGAATGCTCGAAGCCC.1	1.19046	3.68653	0	0	0	0	0	0	0
WT_TGAATGCTCCAACACA.1	0	0	0	0	1.43466	0	0	0	0
WT_TGAATGCCAAATGGAT.1	0	3.05805	0	0	0	0	0	0	0.700273
WT_TGAATGCAGTGAACAT.1	3.26403	2.80214	0	0	0	0	0	0	0.67676
WT_TGAATCGGTCCACACG.1	0	0	0	0	0	0	0	0	2.21812
WT_TGAATCGCACACGTGC.1	2.04294	2.66907	0	0	0	0	0	0	0
WT_TGAATCGAGCTGACTT.1	2.23252	3.18305	0	0	0	0	0	0	0
WT_TGAATCGAGCCAACCC.1	2.28643	5.08961	0	0	0	0	0	0	0
WT_TGAACGTTCGCTGATA.1	2.29028	3.74784	0	0	0	0	0	0	0
WT_TGAACGTAGGTGCTAG.1	0	0	0	0	0.920421	0	0	0.407762	0.920421
WT_TGAACGTAGGGTTTCT.1	3.56413	3.44274	0	0	0	0	0	0	0
WT_TGAACGTAGGATACGC.1	0.603722	0.977508	0	0.977508	0.603722	0	0	0.603722	0
WT_TGAACGTAGCCTCATA.1	2.64646	3.36197	0	0	0	0	0	0	0.970022
WT_TGAACGTAGACCAAGC.1	0	0.840199	0	0	0	0	0	0	0
WT_TCTTTGACATACTGTG.1	1.9412	4.00193	0	0	0	0	0	0	0
WT_TCTTGCGTCCTCTAAT.1	0	4.83574	0	0	0	0	0	0	0
WT_TCTTGCGCAGCGTTGC.1	1.12136	2.65618	0	0	0	0	0	0	0
WT_TCTTCCTCACAGGATG.1	0	4.00764	0	0	0	0	0	0	0
WT_TCTTCCTCAACCGCTG.1	1.85602	2.188	0	0	1.35559	0	0	0	0
WT_TCTTCCTAGTTGTCAC.1	0.748269	3.76831	0	1.69623	0.748269	1.69623	0	0.748269	0
WT_TCTTAGTGTCCCTGTT.1	0	2.96465	0.703867	0	0	0	0	0	0
WT_TCTTAGTCATGTTCGA.1	0	0	0	0	0	0	0	0	0
WT_TCTTAGTCAGGCACAA.1	1.47288	0.514235	0	0.514235	1.61625	0.514235	0	0	0
WT_TCTGTCGTCTCAGAAC.1	0	0	0	0	1.11224	0	0	0	0.85899
WT_TCTGTCGAGTGGCGAT.1	3.27585	2.75642	1.30308	0	0	0	0	0	0
WT_TCTGGCTAGGCGAACT.1	2.49644	2.57657	0	0	0	0	0	0	0
WT_TCTGCCATCAAGAGTA.1	1.75416	2.49733	0	0	0	0	0	0	0
WT_TCTGCCACAGTCCGTG.1	1.34455	4.29497	0	0	0	0	0	0	0
WT_TCTGCCACAGAGAGGG.1	2.9007	2.40946	0	0	0	0	0	0	0
WT_TCTGCCACAATGTCAC.1	1.3664	1.3664	0	0	2.20092	0.900405	0	2.20092	0
WT_TCTCTGGGTATACCTG.1	0	0	0	0	1.10155	0	0	0	0.84982
WT_TCTCTGGCATTGTCGA.1	3.3272	2.63424	0	0	0	0	0	0	0
WT_TCTCCGATCGCGAAGA.1	0	0.508094	0	0	2.03093	0	0	1.09406	0
WT_TCTCCGAGTCAAATCC.1	2.28504	4.0668	0	0	0	0	0	0	0
WT_TCTCCGACACCTCTAC.1	1.65189	5.09732	0	0	0.877805	0	0	0	0
WT_TCTCAGCGTTGGTGTT.1	0	2.49924	0	0	0	0	0	0	0
WT_TCTCAGCCATGACTGT.1	3.71235	3.3487	0	0	0	0	0	0	0
WT_TCTCACGCACGTAGAG.1	2.47879	2.91146	1.94019	0	0	0	0	0	0
WT_TCTCACGCACAGTACT.1	0	2.34763	0	1.63687	0.464549	0	0	0.464549	0
WT_TCTCACGAGCACACAG.1	2.35655	2.87472	0	0	0	0	0	0	0
WT_TCTCACGAGATAACGT.1	0	0	0	0	2.42732	0.523878	0	0.865892	0.523878
WT_TCTATCACAGGCTCTG.1	0	1.4546	0	0.504741	2.38401	0.838594	0	1.4546	0
WT_TCTATCACACCCAACG.1	0	4.27722	0	0	0	1.21431	0	0	0
WT_TCTATCAAGAGAGGGC.1	1.32096	1.43623	0	0	1.43623	0	0	0.376951	1.04075
WT_TCTATACTCGCCTCTA.1	0.598435	3.91514	0	0	0	0	0	0	0
WT_TCTATACTCGCATAGT.1	0	0.294639	0	0	1.48759	0	0	0.294639	0.998132
WT_TCTATACTCGAGTCCG.1	0.641745	2.49299	0	0.262311	2.13986	0	0	1.02947	0
WT_TCTATACAGATTACCC.1	0	2.1441	0	0	2.6522	1.05904	0	1.05904	0
WT_TCTACCGTCTACTATC.1	1.29793	2.0916	0	0	0	0	0	0	0
WT_TCTACCGGTCCCTAAA.1	0.881628	2.68626	1.45891	0	0	0	0	0	0
WT_TCTACATTCGGCTTGG.1	1.71385	3.90271	0	0	0	0	0	0	0
WT_TCTACATCACTCTCGT.1	3.36791	4.15951	0	0	0	0	0	0	0
WT_TCTACATAGGAGATAG.1	0	0	0	0	1.56352	0	0	0.920375	0
WT_TCTAACTGTGGCACTC.1	1.53151	4.28907	0	0	0	0	0	0	0
WT_TCTAACTAGGTGCATG.1	3.68921	4.47547	0	0	0	0	0	0	0
WT_TCTAACTAGGAGAATG.1	3.17478	3.65086	0	0	0	0	0	0	0
WT_TCGTGGGTCATGCCAA.1	3.23648	2.8965	0	0	0	0	0	0	1.23675
WT_TCGTGGGTCAGGAAAT.1	0	0	0	0	1.15795	0	0	0	0
WT_TCGTGGGTCACGTCCT.1	2.25699	1.66339	0	0	0	0	0	0	0
WT_TCGTGCTTCGGAGCAA.1	3.35426	2.69545	0	0	0	0	0	0	0
WT_TCGTGCTGTTCGTAAC.1	0	0	0	0	1.92821	0	0	1.63199	0
WT_TCGTGCTCAATTCTTC.1	0	0	0	0	0	0	0	0	0.769933
WT_TCGTCCAGTTTCAGAC.1	0	2.47298	2.47298	0	0	0	0	0	0
WT_TCGTAGATCGGCATAT.1	0	0	0	0.621708	1.82013	0.358411	0	0	0.621708
WT_TCGTAGATCGCATAGT.1	1.19994	1.4996	0	0	0	0.770089	0	0	0
WT_TCGTAGAAGAAATGGG.1	0	0.356782	0.619204	0	0	0	0	0	0
WT_TCGGTCTTCTTCCCGA.1	2.8707	0.713235	0	0	0	0	0	0	0
WT_TCGGTCTTCGTTCTCG.1	3.18155	3.27308	0	0	0	0	0	0	0
WT_TCGGTCTTCGCACGGT.1	0.897253	0.897253	0	0	1.6787	0	0	0.897253	0
WT_TCGGTCTCATGTCGTA.1	3.02452	2.79652	0	0	0	0	0	0	1.05262
WT_TCGGTCTCAGTTCTAG.1	0	2.01286	0.280834	0	0	0	0	0	0.831575
WT_TCGGTCTCACATCCCT.1	1.65532	3.39439	0	0	0	0	0	0	0
WT_TCGGGTGCAATGGGTG.1	0	0	0	0	2.75541	0	0	0	0
WT_TCGGGCATCTTCGTGC.1	2.4528	3.91445	0	0	0	0	0	0	0
WT_TCGGGCATCTGGGAGA.1	3.36932	3.36932	0	0	0	0	0	0	0
WT_TCGGGCACAGGAGACT.1	1.93781	1.17212	0	0	0	0	0	0	0
WT_TCGGGACTCGTAACTG.1	3.01463	2.44857	0	0	0	0	0	0	0
WT_TCGGGACTCCGTAGGC.1	0	0	0	0	1.67944	0	0	0.737466	0.969243
WT_TCGGGACCAAGCGCTC.1	2.5766	3.28297	0	0	0	0	0	0	0
WT_TCGGATATCCCATTCG.1	1.97079	1.4081	0	1.11802	0.707735	0.415214	0	0	0
WT_TCGGATAGTTCCAAAC.1	0.93894	3.1929	0	0.575846	0	0	0	0	0
WT_TCGGATAGTCCAGCAC.1	0	0	0	0	1.41819	0	0	0	0.577967
WT_TCGGATACACACAGAG.1	2.59682	3.41308	0	0	0	0	0	0	0
WT_TCGGATAAGAGTCGAC.1	3.09343	4.16135	0	0	0	0	0	0	0
WT_TCGGATAAGACCATTC.1	0	0	0	0.819461	2.22466	0	0	1.06606	0.819461
WT_TCGCTTGTCTTGTTAC.1	2.60787	3.51698	0	0	0	0	0	0	0
WT_TCGCTTGTCAAATGAG.1	0	2.15316	0	0.735933	0	0	0	0	0
WT_TCGCTTGGTCGGATTT.1	0.678047	3.01556	0	1.07843	1.76646	0	0	1.58517	0
WT_TCGCTTGAGGTCGCCT.1	2.54732	4.25782	0	0	0	0	0	0	0
WT_TCGCTCATCTTGTTAC.1	1.38407	3.72279	1.70232	0	0	0	0	0	0
WT_TCGCTCATCTAAGCGT.1	0	0	0	0	2.07283	0	0	0.342642	0.342642
WT_TCGCTCATCAGAGCAG.1	1.48825	2.89849	0	0	0	0	0	0	0
WT_TCGCTCAGTCCGACGT.1	0	0	0	0	2.13252	0	0	0	0.42602
WT_TCGCTCACATCCGGCA.1	0	1.69714	0	0	0.276458	0.276458	0	0.492805	1.50474
WT_TCGCTCACAATCACGT.1	0	0	0	0	0.306552	0	0	0	1.79546
WT_TCGCAGGTCGTGTGGC.1	0	0.447033	0	0.447033	0.754869	0	0	0.447033	0.989912
WT_TCGCAGGCAGACGCTC.1	0	0	0	0	0.251429	0	0	0	0.251429
WT_TCGCACTCACACCGCA.1	2.58531	3.45532	0	0	0.704228	0.704228	0	0	0
WT_TCGCACTAGTGCCCGT.1	3.13986	3.87864	0	0	0	0	0	0	0
WT_TCGATTTTCGTTGTGA.1	3.44362	3.31019	0	0	0	0	0	0	0
WT_TCGATTTTCGAACGGA.1	0	3.26485	0	0.985225	0	0	0	0	0
WT_TCGATTTCAGTCGCAC.1	0.66692	4.18174	0	0	0	0	0	0	0
WT_TCGATTTAGAAGCCAC.1	1.37504	3.35278	1.4924	0	0	0	0	0	0
WT_TCGACGGTCTTCACAT.1	3.08167	2.78344	0	0	0	0	0	0	0
WT_TCGACCTTCACCATGA.1	2.83611	2.83611	0.804048	0	0	0	0	0	0
WT_TCGACCTCATAAGCGG.1	1.41944	3.03753	1.41944	0	0	0	0	0	0
WT_TCGACCTCAACGGCCT.1	0.490291	1.06415	0	0	1.56794	0	0	1.26163	0
WT_TCGACCTAGTAACCGG.1	2.44025	4.38599	0	0	0	0	0	0	0
WT_TCGAAGTTCGAAGGAC.1	0.589355	3.31394	0	0	0	0	0	0	0
WT_TCGAAGTGTGACACGA.1	0	0	0	0	1.60505	0	0	0.40364	1.49981
WT_TCCTTTCTCGGCATCG.1	0	1.06628	0	0	0.566346	0	0	0.566346	0.9257
WT_TCCTTTCTCGCCAGTG.1	2.18925	3.91227	0	0.542773	0	0	0	0	0
WT_TCCTTTCGTGTACGCC.1	1.31306	2.16328	0	0	1.42802	0	0	0	0.373575
WT_TCCTTTCGTGATAGTA.1	0.586899	0	0	0.586899	1.22237	0	0	0	0
WT_TCCTTTCGTATCTTCT.1	0	3.01214	0	0	0	0	0	0	0
WT_TCCTTTCCAAGATCCT.1	0	2.21302	0	0	0	0	0	0	0
WT_TCCTTCTTCCAGTGTA.1	0	0	0	0	1.60854	0	0	0	0
WT_TCCTTCTCATGGGTTT.1	0.879726	4.29902	1.13634	0.533635	0	0	0	0	0
WT_TCCTTCTCAGGTTCAT.1	2.11834	4.31866	0	0	0	0	0	0	0
WT_TCCTTCTAGTTAGAAC.1	0	0	0	0	0.325113	0.325113	0	0.57006	2.16145
WT_TCCTTCTAGGTCCTGC.1	1.77583	2.52135	0	1.77583	1.62681	0.968904	0	0	0
WT_TCCTTCTAGCACCGTC.1	0	0	0	0	0	0	0	0	0
WT_TCCTGCAGTTTCACAG.1	1.3225	3.92297	0	0	0	0	0	0	0
WT_TCCTGCACATCGAACT.1	0	4.52314	1.53579	0	0	0	0	0	0
WT_TCCTGCACATACGCAT.1	0	0.834257	0	0	1.59113	0	0	0	0
WT_TCCTGCACAGAAGTGC.1	1.26116	1.47538	0	0	0	0	0	0	0
WT_TCCTGCAAGGGTCAAC.1	1.15244	4.2529	0	0	0	0	0	0	0
WT_TCCTCTTTCCCGAGTG.1	1.74734	1.21481	0	0	0	0	0	0	0
WT_TCCTCGATCCCGAACG.1	2.98444	2.60394	0	0	0	0	0	0	0
WT_TCCTCGATCCCAGGCA.1	0	0	0	0	1.04128	0	0	0	1.04128
WT_TCCTCGATCAAGTCGT.1	2.92335	0.776372	0	0	0	0	0	0	0
WT_TCCTCGAGTACCAATC.1	0	0	0	0.60183	0.60183	0	0	0.60183	1.1196
WT_TCCTCGACAGCTGTAT.1	2.16326	2.96932	0	0	0	0	0	0	0
WT_TCCTCCCTCAGGACGA.1	3.68108	2.66396	0	0	0	0	0	0	0
WT_TCCTCCCAGACCTTTG.1	1.85158	1.6149	0	0	0	0	0	0	0
WT_TCCTAATTCGCATGAT.1	2.18593	4.76089	0	0	0	0	0	0	0
WT_TCCTAATTCCGTATGA.1	3.20819	4.66446	0	0	0	0	0	0	0
WT_TCCTAATGTTGTTGCA.1	0	0.524229	0	0	1.762	0	0	0	1.56661
WT_TCCTAATGTCCTCAGG.1	3.89834	3.4545	0	0	0	0	0	0	0
WT_TCCTAATAGTCTAACC.1	2.39078	2.39078	0	0	0	0	0	0	0
WT_TCCGTGTGTTATAGCC.1	0.930813	3.85221	0	0	0	0	0	0	0
WT_TCCGTGTCATACTGAC.1	0	1.20251	0	0	2.53705	0.937	0	0.574452	0
WT_TCCGTGTCAGCTGTCG.1	1.31183	3.59095	0.857171	0	0	0	0	0	0
WT_TCCGGGATCGAGTCTA.1	3.16509	2.83131	0	0	0	0	0	0	0
WT_TCCGGGATCCCAGTGG.1	2.76249	1.24508	0	0	0	0	0	0	0.601252
WT_TCCGGGATCACCATGA.1	2.15196	4.1544	0	0	0	0	0	0	0
WT_TCCGATCTCAAAGGTA.1	0	0	0	0	1.69441	0	0	0	0
WT_TCCGATCGTCGACTGC.1	0	0	0	0	1.32632	0	0	0	0.440468
WT_TCCGATCAGTGGATAT.1	3.14081	3.4971	0	0	0	0	0	0	0
WT_TCCGAAATCGTCACCT.1	1.01208	4.83106	0	0	0	0	0	0	0
WT_TCCGAAATCATGCTAG.1	3.75444	2.70159	0	0	0	0	0	0	0
WT_TCCGAAAGTTAGGGAC.1	1.40761	3.08336	0	0.571852	1.40761	0	0	0	0
WT_TCCGAAAGTCACTTCC.1	1.66779	2.52316	0	0	0	0	0	0	0
WT_TCCGAAACATTCCTCG.1	1.83731	3.89851	2.1652	0	0	0	0	0	0
WT_TCCGAAACATGACTGT.1	0	0	0	0	0.730369	0	0	0.730369	2.77645
WT_TCCCATGTCGTGGCGT.1	2.82721	2.13051	0	0	0	0	0	0	0.42523
WT_TCCCATGTCAGCATTG.1	3.32707	1.98041	0	0	0	0	0	0	0
WT_TCCCATGGTCTGCATA.1	3.25595	3.14925	0	0	0	0	0	0	0
WT_TCCCATGCAGGCTCTG.1	1.99583	3.14648	0	0.951493	0	0	0	0	0
WT_TCCCATGCACTGTTCC.1	0.517227	3.42765	0	0	0	0	0	0	0
WT_TCCCATGAGCAATTAG.1	1.11309	3.60456	0.704022	0	0	0	0	0	0
WT_TCCCAGTTCTAGATCG.1	2.19609	3.39327	0.954724	0	0	0	0	0	0
WT_TCCCAGTTCGCAGATT.1	3.1177	3.70351	0	0	0	0	0	0	0
WT_TCCCAGTGTTCGTGCG.1	0.819213	4.37777	1.2634	0	0	0	0	0	0
WT_TCCCAGTGTGATTAGA.1	0	0	0	0	0.548789	0	0	0	1.81125
WT_TCCCAGTGTCATAAAG.1	2.14936	3.44417	0	0	0	0	0	0	0
WT_TCCCAGTCAGTAGAAT.1	2.04923	2.4108	0	0	0	0	0	0	0
WT_TCCCACAGTCCTTAAG.1	0	0	0	0	0	0	0	0	0
WT_TCCATGCAGCTAAATG.1	0	2.50897	0	0	1.65529	0	0	0.302238	0.302238
WT_TCCAGAATCGTGGCGT.1	0	3.02109	0	0	0	0	0	0	0.916711
WT_TCCAGAAGTTCGTAAC.1	3.96289	2.18434	0	0	0	0	0	0	0.540459
WT_TCCAGAAGTAGCTGAG.1	0	0	0	0	0	0	0	0.294858	0
WT_TCCACGTTCGATTGAC.1	1.67106	2.9515	0	1.00324	0	0.622487	0	0.622487	0
WT_TCCACGTTCATGGAGG.1	0	3.48648	0	0	0	0.949157	0	0	0
WT_TCCACGTTCAAGAAAC.1	3.51717	2.25419	0	0	0	0	0	0	0.884289
WT_TCCACGTCAGTCAGCC.1	0	1.31144	0	0	0	0	0	0	0
WT_TCCACCATCCACCCTA.1	2.25028	5.96142	0	0	0	0	0	0	0
WT_TCCACCATCATTACGG.1	2.66064	3.62421	1.39655	0	0	0	0	0	0.322196
WT_TCCACCATCAAGCTGT.1	1.82947	4.37524	0	0	0	0	0	0	0
WT_TCCACCAGTGGATTTC.1	3.87641	3.17428	0	0	0	0	0	0	0
WT_TCCACCACATCGAAGG.1	1.45273	3.51891	0	0	0	0	0	0	0
WT_TCCACCACAGAAGTGC.1	0.429102	3.26523	0	0	0	0	0	0	0
WT_TCATTTGGTGGTCTTA.1	0.29173	0	0	0	1.47874	0	0	0.517295	0.856527
WT_TCATTTGCAAGGTTGG.1	4.15841	2.41201	0	0	0	0	0	0	0
WT_TCATTTGAGACAAGCC.1	1.44006	1.93226	1.14655	0	0	0	0	0	0
WT_TCATTGTTCTCCCATG.1	0.596047	4.39276	0	0	0	0	0	0	0
WT_TCATTGTTCTAGACAC.1	0	0	0	0	1.40602	0	0	0.268474	1.66988
WT_TCATTGTTCAGTCATG.1	3.85483	3.00565	0	0	0	0	0	0	0
WT_TCATTGTTCAAATGAG.1	2.08873	3.06056	0	0.633572	0	0	0	0	0
WT_TCATTGTAGGTTACCT.1	2.04235	3.41833	0	0	0	0.850895	0	0	0
WT_TCATTCATCTGTCCGT.1	1.05542	3.23283	0	0	0	0	0	0	0.66093
WT_TCATTCATCGAGCCTG.1	2.98893	3.72255	0	0	0	0	0	0	0.320116
WT_TCATTCAGTTCACCGG.1	0	0	0	0	0	0	0.991473	0	0
WT_TCATTCAGTCGAACGA.1	2.18473	3.15861	0	0	0	0	0	0	0
WT_TCATTACGTCGGTAAG.1	0.308477	0	0	0	0.543893	0	1.96613	0.308477	0
WT_TCATTACCATCCGTTC.1	1.94102	4.65211	0	0	0	0	0	0	0
WT_TCATTACAGCATTGAA.1	3.20383	3.79134	0	0	0	0	0	0	0
WT_TCATGTTTCGACGAGA.1	3.17229	2.67926	0	0	0	0	0	0	0
WT_TCATGTTCAGAGGACT.1	2.11277	1.80141	0	0.2747	0.817373	0	0	0	0
WT_TCATGTTCAAGAGATT.1	1.45625	3.98225	0	0	0	0	0	0	0
WT_TCATGGATCTGGCCGA.1	0	5.28729	0	0	0	0	0	0	0
WT_TCATGGACATGCCATA.1	2.5618	3.95313	0	0	0	0	0	0	0
WT_TCATGGAAGAACCCGA.1	2.29314	4.44977	0	0	0	0	0	0	0
WT_TCATGCCGTTCTCGTC.1	0	5.13106	0	0	0	0	0	0	0
WT_TCATGCCCACGTACAT.1	1.31995	3.09247	0	0.64941	0	0	0	0	0
WT_TCATGCCAGTTGTAGA.1	0	0	0	0	1.22739	0	0	0	0
WT_TCATGAGGTCCAGCAC.1	3.18707	3.66721	0	0	0	0	0	0	0
WT_TCATCCGAGTCACACT.1	3.14394	3.40396	0.568346	0	0	0	0	0	0
WT_TCATCCGAGTATCTGC.1	0	0	0	0	0	0	0	0	0
WT_TCATCATGTATGGTAA.1	2.71227	3.13437	0	0	0	0	0	0	0
WT_TCATCATAGTCAAGCG.1	0	3.89457	0	0	0	0	0	0	0
WT_TCATCATAGATACGAT.1	0	0	0	0	0	0	0	0	0
WT_TCATATCTCTACTGCC.1	0	0.501663	0	0	2.54368	0.834183	0	0	0.501663
WT_TCATATCTCATAAGGA.1	2.57892	3.01305	0	0	0	0	0	0	0
WT_TCATATCCACGACGAA.1	0	0.824859	0	0	0	0	0.824859	0	0
WT_TCATACTAGGTACAGC.1	1.94806	4.16135	0	0	0	0	0	0	0
WT_TCAGTTTTCTGCACCT.1	0	0	0	0	2.08816	0.463213	0	0	0
WT_TCAGTTTTCTAGATCG.1	2.31821	0.926737	0	0.926737	0	0	0	0	0
WT_TCAGTTTTCTACCACC.1	0	3.99029	0	0	0	0	0	0	0
WT_TCAGTTTTCATTTGGG.1	0	0.373307	0.373307	0	0	0	0.373307	0	0
WT_TCAGTTTCAGGCACTC.1	1.18444	3.58816	0	0	0	0	0	0	0
WT_TCAGTGATCTGTCGTC.1	1.43241	3.00234	0	0	0	0	0	0	0
WT_TCAGTGAGTCTTGTCC.1	0	2.39517	0	0	0	0	0	0	0
WT_TCAGTGAAGGGAGATA.1	1.2063	3.5538	2.21853	0	0	0.77498	0	0	0
WT_TCAGTCCTCGCATAGT.1	2.47872	5.31385	0	0	0	0	0	0	0
WT_TCAGTCCTCAGTGTGT.1	2.72231	1.15908	0	0	0	0	0	0	0
WT_TCAGTCCGTTTACGTG.1	0	2.03733	0	0.41415	1.8937	0	0	0	0
WT_TCAGTCCAGTCATGAA.1	2.54249	2.42014	0	0	0	0	0	0	0
WT_TCAGTCCAGTATTCCG.1	1.34466	2.17491	0	0.883123	0.536037	1.34466	0	0.536037	0
WT_TCAGGTATCTACAGGT.1	3.86954	2.97061	0	0	0	0	0	0	0.50733
WT_TCAGGTATCGCTGTCT.1	2.63865	3.68845	0	0	0	0	0	0	0
WT_TCAGGTAGTATCCTTT.1	3.66343	3.06614	0	0	0	0	0	0	0
WT_TCAGGTACAAACCATC.1	1.31256	3.81454	0	0	0	0	0	0	0
WT_TCAGGTAAGGCCACCT.1	0	3.45813	0	0	0	0	0	0	0
WT_TCAGGGCTCCATCTAT.1	2.09766	3.2118	0	0	0	0	0	0	0
WT_TCAGGGCGTGGGTTGA.1	0	0	0	0.500024	1.44546	0	0	0	0.500024
WT_TCAGGGCGTAACGGTG.1	2.05483	2.58399	0	0	0	0	0	0	0
WT_TCAGGGCCAGAGGTAC.1	0	0	0	0	1.92834	0	0	0	0
WT_TCAGGGCCAATGTGGG.1	3.57941	1.69896	0	0	0	0	0	0	0
WT_TCAGCCTTCGGAGTAG.1	0	0.492657	0	0	1.80718	0	0	0	0.82124
WT_TCAGCCTTCGCAAGAG.1	0	0.462493	0	0	1.92866	0	0	0	0
WT_TCAGCAAGTTTAGACC.1	0.313062	0.55113	1.16491	0	0.55113	0	0	0.743279	0.743279
WT_TCAGCAAGTTAGTCGT.1	2.13468	3.95601	0	0	0	0	0	0	0
WT_TCAGCAAGTGCAGTGA.1	1.05671	1.7391	0	0	0	0	0	0	0
WT_TCAGCAAGTCATCAGT.1	2.51737	5.63551	0	0	0	0	0	0	0
WT_TCAGCAAAGGACTTCT.1	2.35417	2.35417	0	0	0	0	0	0	0
WT_TCACTCGTCTCGTGGG.1	3.01032	1.9046	0	0	0	0	0	0	0.539175
WT_TCACTATTCTTCGACC.1	0	0.313567	0	0.313567	1.81745	0	0	0.551926	0
WT_TCACTATGTCCTACAA.1	3.83699	4.72696	0	0	0	0	0	0	0
WT_TCACTATCAGCGACAA.1	3.48935	4.05127	0	0	0	0	0	0	0.777705
WT_TCACTATCAAGTGCAG.1	1.6041	3.21247	0	0	0	0	0	0	0
WT_TCACTATCAAATGCGG.1	0.768845	4.39262	0	0	0	0	0	0	0
WT_TCACTATAGCGCCATC.1	0	0	0	0	1.95889	0	0	0.440685	0
WT_TCACGGGTCCTGTTAT.1	0.538997	4.26268	0.887303	0	0	0	0	0.538997	0
WT_TCACGGGGTTGGAGAC.1	1.67431	2.63944	0	0	0	0	0	0	0
WT_TCACGCTTCCACGGGT.1	2.49821	3.57577	0	0	0	0	0	0	0
WT_TCACGCTGTGGGACAT.1	0	2.56453	0	0	1.94552	0.618828	0	0	0
WT_TCACGCTAGTCCCAGC.1	0.578036	4.12774	0	0	0.578036	0.578036	0	0	0
WT_TCACGCTAGCGACTGA.1	2.73199	3.66255	0	0	0	0	0	0	0
WT_TCACATTTCCGCATAA.1	0	1.51197	0	0	0.77866	0	1.21108	0.77866	0
WT_TCACATTTCCGCAACG.1	0	0	0	0	2.36492	0	0	0	0
WT_TCACATTTCATTTACC.1	0.767358	1.19638	0	0	0	0	0	0	0
WT_TCACATTCACGTAGTT.1	0.784918	2.49547	1.33022	0	1.33022	0	0	0.584904	0
WT_TCACATTAGTATAGGT.1	0	4.40584	0	0	0	0	0	0	0
WT_TCACACCTCCTATTTG.1	2.07349	4.06328	0	0	0	0	0	0	0.57239
WT_TCACACCTCACCATCC.1	0	0.326742	0	0	0	0	0	0	1.91643
WT_TCACACCGTTCAAGTC.1	0	4.13977	1.68889	0	0	1.01718	0	0	0
WT_TCACACCAGTGGAAGA.1	0	0	0	0	0.665109	0	0	0.665109	0.488459
WT_TCACAAGTCGGTCACG.1	2.91478	2.59976	0	0	0	0	0	0	0.6047
WT_TCACAAGGTCGCGTTG.1	0	3.36498	0	0	0	0	0	0	0
WT_TCACAAGGTATGCTTG.1	3.02464	3.71992	0	0	0	0	0	0	0
WT_TCACAAGCATTCCTAT.1	0	2.5571	0	0	0	0	0	0	0
WT_TCACAAGAGGTTAAAC.1	0	1.87235	0	0	0	0	0	0	0
WT_TCAATTCTCGGCCTTT.1	0.774539	2.92014	0.774539	0	0	0	0	0	0
WT_TCAATTCGTGCTCTTC.1	0	0	0	0	0	0	0	0	0
WT_TCAATTCGTATGGAGC.1	0	0.662861	0	0	1.6547	0	0	0.385377	0
WT_TCAATTCCAGAGATGC.1	0.768039	0	0	0	1.72671	0	0	1.19727	0
WT_TCAATCTTCTGGTGGC.1	2.28504	3.65094	0	0	0	0	0	0	0
WT_TCAATCTAGATAGCAT.1	1.5712	1.5712	0	0	0	0	0	0	0
WT_TCAAGTGGTGCCCGTA.1	0	0	0	0	0	0	0	0	2.74682
WT_TCAAGTGGTCGTGGAA.1	0	0.990125	0	0	1.8929	0	1.47777	0	0
WT_TCAAGTGGTAGACTGG.1	0.807405	2.84183	0	0	0	0	0	0	0.807405
WT_TCAAGTGCAAGCTACT.1	0	3.13044	1.12629	0	1.12629	0	0.713979	0	0
WT_TCAAGTGAGTGCCAGA.1	3.83077	2.08524	0	0	0	0	0	0	0
WT_TCAAGTGAGGCACGAT.1	0	0.975925	0	0	0.975925	0.439033	0	0.743086	0.975925
WT_TCAAGCATCAACTGGT.1	3.45038	2.88268	0	0	0	0	0	0	0
WT_TCAAGCAGTCAGACGA.1	2.64574	4.67862	0	0	0	0	0	0	0
WT_TCAAGCAGTATCGAGG.1	0	0	0	0	1.40944	0	0	0	0
WT_TCAAGCACAATCGTCA.1	1.44368	1.44368	0.962458	0	0	0	0	0	0
WT_TCAAGACTCACCTTAT.1	2.38169	3.24095	0	0	0	0	0	0	0
WT_TCAAGACGTGACTCGC.1	1.99642	4.29197	0	0	0	0	0	0	0
WT_TCAAGACCACGCGTCA.1	0	0	1.50493	0	0	0	0	0	0
WT_TATTTCGTCGTCACCT.1	4.04351	3.24247	0	0	0	0	0	0	0.861409
WT_TATTTCGAGAAGAACG.1	0.630311	1.50691	0	0.630311	1.50691	0	0	0.630311	0
WT_TATTGGGTCTCTGGTC.1	2.77025	4.72196	0	0	0	0	0	0	0
WT_TATTCCATCGCAAGAG.1	0	0	0	0	0	0	0	0.5067	0
WT_TATTCCATCCTCAGAA.1	3.63389	3.21524	0	0	0	0	0	0	0.691253
WT_TATTCCATCACCGGGT.1	3.10354	2.4543	0	0	0	1.84358	0	0	0
WT_TATGTTCCAGCTTCGG.1	3.12028	3.91841	0	0	0	0	0	0	0
WT_TATGTTCAGGACGGAG.1	3.02781	2.71052	0	0	0	0	0	0	0
WT_TATCTTGTCCGTGACG.1	2.19634	3.6879	0	0	0	0	0	0	0
WT_TATCTTGCATTGACTG.1	3.13936	1.9894	0	0	0	0	0	0	0
WT_TATCTTGCAGGTTACT.1	2.54128	2.92014	0	0	0	0	0	0	0
WT_TATCTTGCAGGATCTT.1	0.770234	1.85858	1.20013	1.20013	1.07629	0	0	1.5826	0
WT_TATCTTGCAAATGGTA.1	0.598029	3.5661	0.598029	0.598029	1.23999	0	0	0	0
WT_TATCTGTTCGGAGCAA.1	0	0	0	0	2.37872	0	0	0	0
WT_TATCGCCTCTGCCCTA.1	0.548542	2.70027	0	0	0	0	0	0	0
WT_TATCGCCTCGAGAGAC.1	1.9306	1.9306	0	0	0	0	0	0	0
WT_TATCGCCGTAACTTCG.1	2.29672	3.10172	0	0	0	0	0	0	0
WT_TATCCTACACCCTTGT.1	2.23776	4.16715	0.400446	0	0	0.907237	0	0	0
WT_TATCCTAAGTTACTCG.1	1.33996	4.6568	0	0	0	0	0	0	0
WT_TATCCTAAGACGCAGT.1	3.67898	1.85033	0	0	0	0	0	0	0
WT_TATCAGGTCGCTGATA.1	0	0.901172	1.48443	0	0.680564	0	0	0.397094	0.397094
WT_TATCAGGTCGCCGTGA.1	1.81263	3.36602	0	0	0	0	0	0	0.382571
WT_TATCAGGTCGCCAACG.1	3.75624	2.89831	0	0	0	0	0	0	0.728257
WT_TATCAGGTCCTTATCA.1	2.66365	3.80354	0	0	0	0	0	0	0
WT_TATCAGGCAGCTGAAG.1	1.60933	4.11074	0	0	0	0	0	0	0
WT_TATCAGGCACGGCGTT.1	0	0.574978	0.328257	0	0.328257	0	0	0	2.70723
WT_TATCAGGCACCCAATA.1	0	2.56077	0	0	0	0	0	0	0
WT_TATCAGGAGAGTCGAC.1	1.74826	3.16415	0	0	0.71996	0	0	0.71996	0
WT_TATATCCTCTTTGCTA.1	0.762384	3.68575	0	0	0	0	0	0	0
WT_TATATCCTCTCCTGCA.1	2.48962	3.3269	0	0	0	0	0	0	0
WT_TATATCCGTGTCTTAG.1	0	3.81887	0	0	0	0	0	0	0
WT_TATATCCGTGGACAGT.1	2.66326	1.11604	0	0	0	0	0	0	0
WT_TATATCCCACCAGCTG.1	2.43139	3.43306	0	0	0	0.76674	0	0	0
WT_TATATCCCAAGGTTGG.1	2.48265	4.80158	0	0	0	0	0	0	0
WT_TATACCTCACTCTGCT.1	1.62645	1.80948	2.50438	0	0	0	0	0	0
WT_TATACCTCACCGAATT.1	0	4.49928	0	0	0	0	0	0	0
WT_TATACCTAGTATGCAA.1	3.47655	3.20562	0	0	0	0	0	0	0
WT_TATACCTAGATGCCGA.1	1.42191	2.25041	0.27346	0	0.664498	0	0	0	1.42191
WT_TAGTGCATCCGGACTG.1	2.65736	3.73279	0	0	0	0	0	0	0
WT_TAGTGCATCCGAACGC.1	1.6341	3.80663	1.32173	0	0	0	0	0	0
WT_TAGTGCAGTTCTCACC.1	2.85107	2.3911	1.14004	0	0	0	0	0	0
WT_TAGTGCACATGGGATG.1	0.735537	3.90996	1.15474	0	0	0	0	0	0
WT_TAGTGCAAGAGATTCA.1	3.5239	0	0	0	0	0	0	0	0
WT_TAGGTTGTCGGACTGC.1	2.58154	1.39979	0	0	0	0	0	0	0
WT_TAGGTTGCAATCGTCA.1	0.292409	1.86166	0.992605	0.292409	1.11117	0	0	0	0.992605
WT_TAGGTACGTCAGTCCG.1	3.50449	2.95224	0	0	0	0	0	0	0
WT_TAGGTACCAACTCGTA.1	0	2.33637	0	1.73551	1.20474	0	0	0.575846	0
WT_TAGGGTTGTTATCTTC.1	0	0	0	0	1.52433	0	0	0	0.541403
WT_TAGGGTTCAACGGCTC.1	3.27919	3.07308	0	0	0	0	0	0	0
WT_TAGGGTTAGTGTCATC.1	0	1.76158	0	0	2.10808	1.22695	0	0	0
WT_TAGGGTTAGAAGGCTC.1	3.84698	2.12768	0	0	0	0	0	0	0
WT_TAGCACATCTCGTCGT.1	0	3.97385	0	0	0	0	0	0	0
WT_TAGCACATCTAACGCA.1	2.51353	2.33069	0	0	0	0	0	0	0
WT_TAGCACAGTTTCGACA.1	1.13769	3.64	0	0	0	0	0	0	0
WT_TAGCACAAGCCATTTG.1	0	3.44232	0	1.91157	0.892376	0	0	0	0
WT_TAGATCGGTAGATCGG.1	3.40236	3.06783	0	0	0	0	0	0	0
WT_TAGATCGGTAAGATCA.1	3.49186	2.71828	0	0	0	0	0	0	0
WT_TAGAGTCTCTCTGACC.1	1.61878	3.50782	0	0	0	0	0	0	0
WT_TAGAGTCCAATCAAGA.1	0	0	0	0	1.97353	0	0	0	0.345764
WT_TAGAGTCAGTTCCATG.1	2.09934	1.35178	0	0	0.888776	0	0	0	0.54004
WT_TAGACTGTCTAAGGAA.1	2.363	1.91304	0	0	0	0	0	0	0
WT_TAGACTGGTTATAGAG.1	2.8792	3.88023	0	0	0	0	0	0	0.68725
WT_TAGACTGCAGCACAAG.1	0	0	0	0	0	0	0	0	0
WT_TAGACCATCGGCCCAA.1	2.52621	4.02487	0	0	0	0	0	0	0
WT_TAGACCATCCCGAGGT.1	3.19031	2.94631	0	0	0	0	0	0	1.38778
WT_TAGACCACAGGTTACT.1	2.47365	3.45902	0	0	0	0	0	0	0.644728
WT_TAGACCACACATACGT.1	1.58576	3.68462	0	0	0	0	0	0	0
WT_TAGACCAAGTTTGTCG.1	0	0	0	0	1.65945	0	0	0.354621	0
WT_TAGACCAAGTAGAATC.1	0	0	0	0	1.33857	0	0	0.384536	0.661588
WT_TAGACCAAGAAGAACG.1	1.84639	1.29977	0	0	0	0	0	0	0
WT_TACTTGTCAGAGTGTG.1	0	0	0	0	0.985225	0	0	0	1.70033
WT_TACTTCAGTACGATCT.1	2.72558	3.33026	0	0	0	0	0	0	0
WT_TACTTCACAGGCGAAT.1	2.80289	2.8863	0	0	0	0	0	0	0.620944
WT_TACTTCACACCATTCC.1	2.62923	4.87293	0	0	0	0	0	0	0
WT_TACTTACCAAGCTACT.1	1.72711	4.47547	1.27232	0	0	0	0	0	0
WT_TACTTACAGTATTGCC.1	2.3362	3.03119	0	0	0	0	0	0	0
WT_TACTTACAGGACGGAG.1	0.674484	2.04655	0	0	1.07365	0	0	1.07365	0
WT_TACTGCCTCAGGAAGC.1	2.63019	3.45648	0	0	0	0	0	0	0
WT_TACTGCCCAGGTTCAT.1	0	3.35615	1.30252	0	0	0	0	0	0
WT_TACTGCCCAGCTGCCA.1	0	2.35734	0	0	0	0	0	0	0
WT_TACTGCCCACTCGATA.1	0	4.03107	0	1.29043	0.840349	1.29043	0	0	0
WT_TACTGCCCACGTCGGT.1	0.431735	3.09364	0	0	1.44446	0	0	0.431735	0.732298
WT_TACTGCCAGATAGGGA.1	0	0	0	0	1.09212	0	0	0	0
WT_TACGTCCTCTCGTGGG.1	1.26352	3.6653	0.612995	0	0	0	0	0	0
WT_TACGTCCGTGTCGCTG.1	0	0	0	0	0	0	0	0.748875	2.03962
WT_TACGTCCGTGACCGAA.1	0	0	0	0	0	0	0	1.46865	0
WT_TACGTCCGTCCCTCAT.1	3.67434	4.90133	0	0	0	0	0	0	0
WT_TACGTCCGTAACGATA.1	2.57816	1.95818	0	0	0	0	0	0	0
WT_TACGTCCCAGCAGACA.1	3.67135	3.60851	0	0	0	0	0	0	0
WT_TACGTCCCACAATTCG.1	0.79702	4.6618	0	1.23484	0	0	0	0	0
WT_TACGTCCAGTCCGCCA.1	2.35917	2.49972	1.84426	0	0	0	0	0	0
WT_TACGTCCAGAGTTCGG.1	0	2.59089	0	0	0	0	0	0	0
WT_TACGGTAGTGTGCTTA.1	2.36091	2.67006	0	0	0	0	0	0	0
WT_TACGGTAGTCGTTTCC.1	2.49985	3.71966	0	0	0	0	0	0	0
WT_TACGGTAAGGTTGGAC.1	2.64722	0.970531	0	0	0	0	0	1.45365	0
WT_TACGGGCTCGACGATT.1	3.35995	2.5177	0	0	0	0	0	0	0
WT_TACGGGCGTTCAAAGA.1	0	0	0	0	0	0	0	0	0
WT_TACGGGCGTTAGGCTT.1	1.5703	1.9591	0	0	0	0	0	0	0
WT_TACGGGCGTCTTGTCC.1	0	0	0	0	0	0	0	0	0
WT_TACGCTCTCCAAGAGG.1	3.75449	3.30852	0	0	0	0	0	0	0
WT_TACGCTCGTTCCGTTC.1	3.41175	2.89604	0	0	0	0	0	0	0.798227
WT_TACGCTCGTCCACACG.1	0.739006	3.89446	1.1593	0	0	0	0	0	0
WT_TACCTGCCATGAAGGC.1	1.94806	4.37192	0	0	0	0	0	0	0
WT_TACCTGCCATATCTGG.1	2.14722	3.95713	0.732439	0	0	0	0	0	0
WT_TACCTGCCACTATCGA.1	0	2.7247	0	0	2.09506	0	0	1.7493	0
WT_TACCTCGTCGGCATTA.1	2.12591	3.66453	0	0.449629	0	0	0	0	0
WT_TACCTCGAGGACCCAA.1	1.65153	3.7146	0	0	0	0	0	0	0
WT_TACCGGGTCGACATAC.1	3.03425	2.97483	0	0	0	0	0	0	0
WT_TACCGGGCAGCTGTCG.1	3.38357	2.96658	0	0	0	0	0	0	0
WT_TACCGGGAGCCAAGCA.1	2.89145	2.03598	0.55387	0	0	0	0	0	0
WT_TACCGAATCCGAAATC.1	2.03652	4.35201	0	0.605946	0.605946	0.605946	0	0	0
WT_TACCGAAGTTCCGCGA.1	0	3.00018	0	0	2.68342	0	0	1.31561	0
WT_TACCGAAAGTGGGAAA.1	1.84448	3.49496	0	0	0	0	0	0	0
WT_TACCCGTCAGAGTGTG.1	3.00422	3.8354	0	0	0	1.00897	0	0	0
WT_TACCCACTCACCACAA.1	1.03627	3.94976	1.31588	0	0.646757	0	0	0	0
WT_TACCCACAGATTGTGA.1	3.3151	2.88366	0	0	0	0	0	0	0
WT_TACATTCTCTTGGATG.1	3.23577	3.23577	0	0	0	0	0	0	0
WT_TACAGGTTCTGCGGGT.1	1.06324	3.16753	2.34934	0	0	0	0	0	0
WT_TACAGGTGTCCGAAGA.1	1.53156	1.76367	0	0	0	0	0	0	0
WT_TACAGGTCAGTGGTGA.1	0	0	0	0	1.3479	0	0	0	0
WT_TACAGGTAGCAGGTCA.1	0.595133	1.44765	0	0.965669	1.23542	0.595133	0	0.595133	0
WT_TACAGGTAGAACGTGC.1	3.64325	3.18363	0	0	0	0	0	0	0
WT_TACACCCTCTTTGATC.1	1.49262	3.3036	0	0	0	0.866891	0	0.524581	0
WT_TACACCCCAGTCTGGC.1	2.39288	3.65026	0	0	0	0	0	0	0
WT_TACACCCCAATCCTTT.1	0	1.41353	0	1.58679	1.97697	1.73442	0	1.73442	0
WT_TACAACGTCTGAGCAT.1	0.830441	1.27778	0	0.830441	0	0	0	0	0
WT_TACAACGTCGGAATGG.1	1.91571	1.99754	2.2092	0	0	0	0	0	0
WT_TACAACGCATTCCTCG.1	0.3911	1.66911	0	0.3911	1.57461	0.671521	0	0	0.3911
WT_TAATTCCTCCCGAGTG.1	0.838519	1.83286	1.37476	0	1.88403	0	0	0.283851	0
WT_TAATTCCGTCTATGAC.1	0	2.36405	0	0	0	0	0	0	0
WT_TAATTCCCAGATTAAG.1	2.25623	4.92546	0	0	0	0	0	0	0
WT_TAATTCCAGTGATTCC.1	2.9178	2.66603	0	0	0	0	0	0	0
WT_TAATCTCCAGTTCACA.1	2.14868	4.22799	1.50307	0	0	0	0	0	0
WT_TAATCTCCAGATCCTA.1	2.89477	3.58172	0	0	0	0	0	0	0.574554
WT_TAAGTCGTCCCAGCGA.1	0.353734	1.8744	0	0.353734	2.10589	0	0	0.353734	0.614511
WT_TAAGTCGCATGATGCT.1	0	0	0	0	1.02334	0	0	0.304903	1.5936
WT_TAAGTCGCAGGCACTC.1	2.68224	3.48966	0	0	0	0	0	0	0
WT_TAAGTCGCAGACGATG.1	2.53821	1.79107	0.980309	0	0	0	0	0	0
WT_TAAGCGTGTTAGCGGA.1	0.824211	3.95515	0	0.824211	0	0	0	0	0
WT_TAAGCGTAGTCGCTAT.1	0	1.06685	0	0	1.06685	0	0	0	0
WT_TAAGCGTAGTATAGGT.1	3.36598	3.07789	0	0	0	0	0	0	1.12208
WT_TAAGCGTAGGTCGTGA.1	2.06864	2.20457	0	0	0	0	0	0	0
WT_TAAGCGTAGCCGATAG.1	0	0	0	0	1.19585	0	0	0.868707	0
WT_TAAGCGTAGCACTGGA.1	0	0.57646	0	0	1.41559	0	0	0	0
WT_TAAGCCATCTGTTGGA.1	3.50765	2.49831	0	0	0	0	0	0	0
WT_TAAGCCATCTGCGGCA.1	1.25545	3.77643	0	0	0	0.813019	0	0	0
WT_TAAGCCATCGCTCTCA.1	1.82691	3.75461	0	0	0	0	0	0	0
WT_TAAGCCAAGTAGCCAG.1	1.14684	3.20399	0	0	0	0	0	0	0
WT_TAAGCCAAGAGTGTTA.1	0.758562	0	0	0.758562	0	0	0	0	0
WT_TAAGCACTCTGACGCG.1	0.747361	0	0	0	1.46655	0	0	0	0
WT_TAAGCACTCTACCCAC.1	1.62236	3.98612	0	0	0	0	0	0	0
WT_TAAGCACTCGTAGGGA.1	0	0	0	0	0.649716	0	1.32042	0.649716	0
WT_TAAGCACGTGTGGTCC.1	2.83073	2.83073	0	0	0	0	0	0	0
WT_TAAGCACAGTTTGCTG.1	0	2.21972	0	0	0	0	0	0	0
WT_TAAGCACAGTTCCTGA.1	3.52919	3.0259	0	0.800112	0	0	0	0	0
WT_TAACTTCAGCCTCTTC.1	1.6926	4.83826	0	0	0	0	0	0	0
WT_TAACGACTCGCGGACT.1	1.36573	3.58415	0	0	0	0	0	0	0
WT_TAACGACTCACTCTTA.1	2.77055	1.96894	0.631504	0	0	0	0	0	0
WT_TAACGACTCACGGACC.1	3.74312	2.9173	0	0	0	0	0	0	0
WT_TAACGACGTGAGCTCC.1	0	3.09024	0	0	0	0	0	0	0
WT_TAACGACAGTAGCCAG.1	3.73397	3.52268	0	0	0	0	0	0	0
WT_TAACCAGCATCATCCC.1	3.20812	4.04472	1.67053	0	0	0	0	0	0
WT_TAACCAGCAGCCCAGT.1	2.51243	3.50438	0	0	0	0	0	0	0
WT_TAACCAGCAGAGTCTT.1	3.16542	2.83163	0	0	0	0	0	0	0.61014
WT_TAACCAGAGGTTCTTG.1	1.58694	3.01768	0	0.679147	1.58694	0	0	1.0799	0
WT_TAACACGGTCACCACG.1	2.86789	4.00641	0	0	0	0	0	0	1.63899
WT_TAACACGGTAGCGTCC.1	0	1.31861	0	1.63068	1.31861	1.31861	0	1.31861	0
WT_TAACACGCACTGTGTA.1	1.37597	3.00731	0.314711	0	0	0	0	0	0
WT_TAACACGCACCCTATC.1	0	0.300208	0.300208	0	1.42341	0	0	0.300208	0.875702
WT_GTTTGGATCTACTGAG.1	0	3.26363	0	0	0	0	0	0	0
WT_GTTTGGATCGATAACC.1	0.786521	4.27038	0	0	0	0	0	0	0
WT_GTTTGGATCCGTATAG.1	0.57347	2.89243	0	0.57347	1.73103	0.57347	0	0	0
WT_GTTTGGACAGGGTCTC.1	3.00896	1.85545	0	0	0	0	0	0	0
WT_GTTTGGACACATATCG.1	0	1.94223	0	0	0	0	0	0	0.691004
WT_GTTTGGAAGATCGCTT.1	1.93976	3.75419	1.09384	0.507962	0	0	0	0	0
WT_GTTTACTGTTTAGTCG.1	0	0	0	0	0	0	0	0	0
WT_GTTTACTGTGAGTTGG.1	0	2.27314	2.01921	0	0	0	0	0	0
WT_GTTTACTGTCGAATTC.1	0	3.26907	0	0.480419	1.24329	1.54767	0	0.480419	0
WT_GTTTACTGTAACAGTA.1	3.3299	3.08435	0	0	0	0	0	0	0
WT_GTTTACTCACGGGCTT.1	0	3.89957	0	0.482593	0	1.05111	0	0	0
WT_GTTTACTCACAGAGAC.1	3.01639	2.69932	0	0	0	0	0	0	0
WT_GTTGTGATCTACGCAA.1	3.55676	2.95614	0	0	0	0	0	0	0
WT_GTTGTGATCGAGAGCA.1	3.23503	3.36363	0	0	0	0	0	0	0
WT_GTTGTGATCCGATCGG.1	2.66294	3.50836	0	0	0	1.0666	0	0	0
WT_GTTGTGAGTAATTGGA.1	0.733393	0	0	1.44607	1.67308	0.733393	0	0.733393	0
WT_GTTGTGAAGTGACACG.1	2.71061	1.92415	0	0	0	0	0	0.774665	0
WT_GTTGTCCTCAGGTAAA.1	1.28944	2.64998	1.42477	0	0	0	0	0	0
WT_GTTGTCCGTAGCGCTC.1	0	0	0	1.22355	1.85603	0	0	0.788283	0
WT_GTTGTCCAGAGTCTTC.1	0	3.22758	0	0.766987	0	0	0	0	0
WT_GTTGTAGTCTCCTGTG.1	0	0	0	0	1.56927	0	0	0.490942	0.275301
WT_GTTGTAGGTTTCCCAC.1	3.02232	3.02232	0	0	0	0	0	0	0
WT_GTTGTAGGTGGCCCAT.1	0	3.51985	0	0	0	0	0	0	0
WT_GTTGCTCTCGACCCAG.1	3.23993	2.48281	0	0	0	0	0	0	0
WT_GTTGCTCTCCACACCT.1	1.51983	2.46081	0	0	0	0	0	0	0
WT_GTTGCTCTCACCGACG.1	1.09948	2.56615	0	0	0	0	0	0	0
WT_GTTGCTCCAGCGTTGC.1	1.35594	3.20936	1.15066	0	0	0	0	0	0
WT_GTTGCGGGTCCCTGTT.1	1.53118	3.44032	0	0	0	0	0	0	0
WT_GTTGCGGGTACTGCCG.1	2.58221	3.0964	0	0	0	0	0	0	0
WT_GTTGCGGCAGAACTAA.1	1.52607	3.07139	0.414952	0	0	0	0	0	0.414952
WT_GTTGCGGCAACCGACC.1	0.831245	3.38493	0	0	0	0	0	0	0
WT_GTTGCGGAGGGTGAAA.1	0	0	0	0	0	0	0	0.510493	0.980309
WT_GTTGAACCAGGCTATT.1	2.06539	4.17244	0	0.486254	0	0.486254	0	0	0
WT_GTTGAACCACAGAGAC.1	0	1.66694	1.0442	0	1.0442	0.267621	0	0	1.47599
WT_GTTGAACAGACCATAA.1	0	0.301742	0	0	1.42789	0	0	0	1.01561
WT_GTTCTATAGTCTGCAT.1	3.44695	4.21788	0	0	0	0	0	0	0
WT_GTTCTATAGGAATCGC.1	2.53448	2.80214	0	0	0	0	0	0	0
WT_GTTCGCTGTACTGAGG.1	2.10669	1.63438	0	0.708807	0	1.40969	0	0	0
WT_GTTCGCTCACGTAACT.1	2.91311	2.01893	0	0	0	0	0	0	0
WT_GTTCCGTTCTGTCGCT.1	0	2.16203	0	0	0	0	0	0	0
WT_GTTCCGTGTTAGAGTA.1	1.17774	3.60963	0	0	0	0	0	0	0
WT_GTTCCGTCACCTGCGA.1	3.03556	5.13761	0	1.85684	0	0	0	0	0
WT_GTTCCGTAGCTGACTT.1	0	1.02046	0	0	0	0	0	0	0.635112
WT_GTTCATTTCTTTGCGC.1	0	1.57324	0	0	1.75403	0.67068	0	0	0
WT_GTTCATTAGCGTATGG.1	0	2.38652	0	0	0	0	0	0	0
WT_GTTATGGCAGCTGAAG.1	0	2.9338	0	0	1.37788	0	0	0	0
WT_GTTAGTGTCGATAACC.1	1.71859	4.42341	0	0	0	0	0	0	0
WT_GTTAGTGCAGAGATGC.1	1.4856	2.89526	0	0	0	0	0	0	0
WT_GTTAGTGCACGACTAT.1	0	0	0	0	1.14735	0	0	0	0
WT_GTTAGACTCGCTTGCT.1	0.68107	2.61651	1.08248	0	0	0	0	0	0
WT_GTTAGACGTGACAGGT.1	1.66954	3.56891	0	0	0	0	0	0	0
WT_GTTACGATCCTAGAGT.1	1.62008	3.16546	0	0.593714	0	0	0	0	0.593714
WT_GTTACGAGTTCTCCAC.1	3.06945	4.80659	0	0	0	0	0	0	0
WT_GTTACGAGTCAGACTT.1	3.82641	2.26531	0	0	0	0	0	0	0
WT_GTTACGAGTAACTGCT.1	0.867131	4.34256	0	0	0.867131	1.32446	0	0	0
WT_GTTACGAAGCATCCTA.1	2.26343	3.70989	0.730927	0	0	0	0	0	0
WT_GTTACCCTCGAGCTGC.1	0	2.79707	1.5788	0	0	0	0	0	0
WT_GTTACCCTCATGGTAC.1	1.87235	2.86281	0	0	0	0	0	0	0
WT_GTTACCCGTATGCTAC.1	2.3016	4.34919	0	0	0	0	0	0	0
WT_GTTACCCCACTAGAGG.1	0	2.05764	0	0	0	0	2.05764	0	0
WT_GTTACCCAGTCCTACA.1	2.67279	3.3974	0	0	0	0	0	0	0.674413
WT_GTTACAGTCAACCTCC.1	0	0	0	0	0	0	1.94407	0	0
WT_GTTACAGCAATAGTAG.1	0	4.31376	0	0.624495	0.624495	0	0	0	0
WT_GTGTTCCTCCTACCAC.1	3.6085	2.92256	0	0	0	0	0	0	0
WT_GTGTTCCTCCATCTGC.1	3.51567	3.71495	0	0	0	0	0	0	0
WT_GTGTTCCGTGAGTTGG.1	0.6944	2.52803	1.7068	0	0	0	0	0	0
WT_GTGTTCCCAGGAACCA.1	0	0	0	0	0.932492	0	0	0	0
WT_GTGTTAGGTTGAATCC.1	0	1.85078	2.46212	0	0	0	0	0	0
WT_GTGTTAGCACCATATG.1	2.96786	3.43339	0	0	0	0	0	0	0.766926
WT_GTGTGGCTCGGAGTAG.1	0.478089	0.929196	0.652056	0	0	0	1.32401	0	0
WT_GTGTGGCCAAACACGG.1	0	0.394712	0	0.394712	0.896851	0	0	0	0
WT_GTGTGGCAGCATTGTC.1	0	0.415389	0	0	1.11836	0	0	0.707996	0
WT_GTGTGGCAGAATTGTG.1	1.32948	3.83711	0	0	0	0	0	0	0
WT_GTGTGATGTGTGACCC.1	3.10312	3.00095	0	0	0	0	0	0	0.542864
WT_GTGTGATGTCTAATCG.1	2.09651	3.73867	1.02405	0	0	0	0	0	0
WT_GTGTGATCACGGGCTT.1	3.34308	3.2086	0	0	0	0	0	0	0.782634
WT_GTGTGATAGAATCCCT.1	2.19761	3.02747	0	0	0	0	0	0	0
WT_GTGTCCTTCTGACGCG.1	0.825964	2.00423	0.997727	0	1.48709	0	0	0	0
WT_GTGTCCTTCGACGACC.1	3.0487	1.79541	0	0	0	0	0	0	0
WT_GTGTCCTTCCCGAACG.1	2.4334	2.79416	0.402209	0	0	0	0	0	0.402209
WT_GTGTCCTCAAAGGCAC.1	0	0	0	0	0.297384	0	0	0	1.2309
WT_GTGTAACTCGTGTCAA.1	0	0	2.34336	0	0	0	0	0	0
WT_GTGTAACTCGTAGGGA.1	2.91517	1.58478	0	0	0	0	0	0	0
WT_GTGTAACTCGGTCGGT.1	0	0	0	0	2.1741	0	0	0	0
WT_GTGTAACTCAAACCTG.1	0	4.18037	0	0	0	0	0	0	0
WT_GTGTAACCATAATGAG.1	2.50541	1.81042	0	0	0	0	0	0	0.704384
WT_GTGTAACCAACAACAA.1	0	0	0	0	0.758562	0	0.758562	0.758562	0
WT_GTGTAACAGGACAGTC.1	1.85271	3.87223	0	0	0	0	0	0	0
WT_GTGGGAATCTTCCTAA.1	0	0	0	0	0.939905	0	0	0.712864	1.41573
WT_GTGGGAATCGGCTGGT.1	0.672522	0.672522	0.95498	0	0.277422	0	0	0	1.17498
WT_GTGGGAATCCTTCACG.1	0	0.332933	0	0	0	0	0	0	1.67627
WT_GTGGGAAGTCGTTATG.1	3.23374	3.97027	0	0	0	0	0	0	0
WT_GTGGGAAGTAACTGCT.1	0.625383	3.57679	1.0072	0	0	0	0	0	0
WT_GTGGGAAAGGACAGCT.1	2.32296	1.25581	0	0	0	0	0	0	0
WT_GTGGGAAAGCTCCGAC.1	2.082	1.88955	0	0	0	0	0	0.877176	0
WT_GTGGCGTTCTGTTCAT.1	0	0	0	0	0.266924	0	0	0	0.799202
WT_GTGGCGTGTTTAGACC.1	3.97387	2.33405	0	0	0	0	0	0	0
WT_GTGGCGTGTCCACGCA.1	1.74111	2.71542	0	0	0	0	0	0	0
WT_GTGGAGATCGCTTAAG.1	0.87269	2.7036	0	0	0	0	0	0	0
WT_GTGGAGATCCCAAGTA.1	0	2.7793	0	0	0	0	0	0	0
WT_GTGGAGATCATACGGT.1	0	2.57526	0	0.659304	0	0	0	0	0
WT_GTGGAGAGTCGTACAT.1	2.65833	2.54926	0	0	0	0	0	0	0.552363
WT_GTGGAGACAGCCTATA.1	0.625423	2.70167	1.15455	0.360829	0.625423	0.625423	0	0	0
WT_GTGGAAGTCGCTAAAC.1	0	0	0	0	0	0	0	0	0
WT_GTGGAAGTCAATGTCG.1	2.52368	4.20437	0	0	0	0	0	0	0
WT_GTGGAAGCAAATCCCA.1	2.35399	2.52035	0	0	0	0	0	0	0
WT_GTGGAAGAGGTGCCAA.1	3.45829	3.23467	0	0	0	0	0	0	0
WT_GTGCTTCTCGTTCTGC.1	0	0	0	0	2.01747	0	0	0	1.51644
WT_GTGCTGGTCTCTCAAT.1	1.78471	2.1897	0	0	0	0	0	0	0
WT_GTGCTGGCACAATGCT.1	2.53142	3.02875	0	0	0	0	0	0	0
WT_GTGCTGGCAAGAGGTC.1	4.33409	2.67732	0	0	0	0	0	0	0
WT_GTGCTGGAGGTGGTTG.1	1.87184	3.18731	0	0.476939	0	0	0	0	0
WT_GTGCTGGAGGCTGTAG.1	0	0	0	0	0.264946	0	0	0	0
WT_GTGCGTGTCCATAAGC.1	0	2.89922	1.93134	0	0	0	0.429345	0	0
WT_GTGCGTGTCATCAGTG.1	1.76699	0.794484	0.794484	0	0	0	0	0	0
WT_GTGCGTGGTCAGGCAA.1	0.286719	0	0	0	0.509284	0	0	0	0
WT_GTGCGTGCAATTTCCT.1	3.37248	3.07138	0	0	0	0	0	0	0
WT_GTGCGTGAGGCGTTGA.1	2.09539	2.77072	0.538164	0	0	0	0	0	0
WT_GTGCGTGAGCGAGTAC.1	0	2.56965	0	1.53004	1.22737	0.791239	0	1.22737	0
WT_GTGCAGCGTGATTCTG.1	3.034	1.87096	0	0	0	0	0	0	0
WT_GTGCAGCGTGACCTGC.1	0.731654	0.731654	0	0	0	0.731654	0	0	0
WT_GTGCAGCAGTGGTGGT.1	1.61438	2.74015	0	0	0	0	0	0	0
WT_GTGCAGCAGGAACATT.1	0	4.24995	0	0	0	0	0	0	0
WT_GTGCACGTCTGATTCT.1	0.277826	0	0	0	0	0	0	0	0.824625
WT_GTGCACGCAAATTGCC.1	2.09312	2.78724	0	0.700988	1.80479	0	0	1.62195	0
WT_GTGATGTGTCGAATTC.1	0	2.69298	0	1.49154	0	0.764525	0	0.764525	0
WT_GTGAGTTTCTAGACAC.1	2.81865	4.02785	0	0	0	0	0	0	0
WT_GTGAGTTCACTCAAGT.1	0	0	0	0	0	0	0	0.25891	1.37502
WT_GTGAGTTCAAATGATG.1	3.04908	1.47002	0	0	0	0	0	0	0
WT_GTGAGGATCCCGATCT.1	1.80127	3.54718	0	0	0	0	0	0	0
WT_GTGAGGATCAAGAGTA.1	0	0.313825	0	0	0	0	0	0	0
WT_GTGAGGAGTGGACTGA.1	1.12074	3.30261	2.14937	0	0	0.524159	0	0	0
WT_GTGAGGAAGGCTAAAT.1	0	0	0	0	0	0	0	0.871071	0
WT_GTGAGCCAGTTGTCGT.1	1.91162	2.52797	1.19562	0	1.00401	0	0	0.455145	0.455145
WT_GTGAGCCAGTCTGTAC.1	0	1.92171	0	0	0	0	0	0	0
WT_GTGAGCCAGGAGCTGT.1	3.04679	3.90934	0	0	0	0	0	0	0.812252
WT_GTGAGCCAGCCACCGT.1	4.08529	2.9613	0	0	0	0	0	0	0
WT_GTGACGCGTAATCAAG.1	0	1.41094	0	0	0	0	0	0	0
WT_GTGACGCCATCGAACT.1	0	4.30397	0	0	0	0	0	0	0
WT_GTGACGCCACGTAACT.1	1.56769	3.6294	0	0	0	0	0	0	0
WT_GTGACGCAGTTGTAAG.1	1.5279	3.3018	0	0	0	0.642969	0	0.642969	0
WT_GTGACGCAGGTAAACT.1	0	2.95449	0	0.659033	2.07906	0	0	1.8867	0
WT_GTGACGCAGCGTCAGA.1	0	0	1.97885	0	0	0	0	0	0
WT_GTCTTTATCGCGCCAA.1	0	1.94465	0	0.558984	0.558984	0	0	0.558984	0
WT_GTCTTTATCACGGTCG.1	2.87506	1.75423	0	0	0	0	0	0	0
WT_GTCTTTAGTTGTGTTG.1	0	0	0	0	0.386765	0	0	0	1.21225
WT_GTCTGTCTCCGATCGG.1	3.20586	2.97569	0.612801	0	0	0	0	0	0
WT_GTCTGTCAGCCGAATG.1	2.65051	3.5327	0	0	0	0	0	0	0
WT_GTCTGTCAGAGTCTGG.1	0	2.41612	0	0	0	0	0	0	0.993397
WT_GTCTCACAGCCGCACT.1	3.63762	3.08712	0	0	0	0	0	0	0
WT_GTCTCACAGCAATAGT.1	2.55954	2.756	0	0	0	0	0	0	0
WT_GTCTAGATCCGCAAAT.1	0	2.91499	0	0	0	0	0	0	0
WT_GTCTAGATCAACTCTT.1	1.18883	2.37059	0.761561	0	0	0	0	0	0
WT_GTCTAGAGTCACTTAG.1	0.645461	1.71097	0	0	0	0	0	0	0
WT_GTCTACCTCTCGAACA.1	0	1.81278	0	0	1.20318	0	0	1.33416	0
WT_GTCTACCGTGAATATG.1	0	0	0	0	0.898934	0	0	1.1586	0.547249
WT_GTCGTTCTCTTCTGGC.1	0.941174	1.86725	0	0.577452	0.577452	0.577452	0	0.577452	0
WT_GTCGTTCTCAATCTTC.1	0	4.72228	0	0.879808	0	0	0	0	0
WT_GTCGTTCGTAGCTTTG.1	0	0	0	0	0.582747	0	0	0	0
WT_GTCGTTCAGGCTTAAA.1	1.8291	1.00897	0	0	0	0	0	0	1.50086
WT_GTCGTAATCTCATGGA.1	0	3.2572	0	0.713288	0.713288	0	0	1.12538	0
WT_GTCGTAATCCTACCGT.1	3.80644	2.23242	0	0	0	0	0	0	1.21724
WT_GTCGTAACATGTGACT.1	0	1.62354	0	0	2.1196	0	0	0	0
WT_GTCGTAACAGTCCCGA.1	2.93559	2.11567	0	0	0	0	0	0	0
WT_GTCGTAACAGGAGGTT.1	2.47719	1.23079	0	0	0	0	0	0	0
WT_GTCGCGAGTTCTGAGT.1	0	1.08067	0	0	0	0	0	0	0
WT_GTCGCGAGTTCTCCTG.1	0.669189	1.06654	0	0	1.35014	0	0	1.06654	0
WT_GTCGCGACATCGAGCC.1	0.983965	4.00006	0	0	0	0	0	0	0
WT_GTCGAATTCACTGCTC.1	2.88677	2.62979	0	0	0	0	0	0	0
WT_GTCGAATCACATGGTT.1	2.52739	3.44176	1.35588	0	0	0	0	0	0
WT_GTCGAATAGGGCCTCT.1	2.58891	3.37243	0	0	0	0	0	0	0
WT_GTCCTCATCGCCTAGG.1	1.07087	2.52633	0	0	0	0	0	0	0
WT_GTCCTCACATTCGGGC.1	0	1.93307	0	0	1.26219	0	0	1.47648	0
WT_GTCCTCACAGAGATGC.1	0	0	0	0	1.702	0	0	0.852487	0
WT_GTCCTCAAGGATATAC.1	0	4.89049	0	1.39498	0.923247	0	0	0	0
WT_GTCCTCAAGACTGGGT.1	2.01263	3.94707	0	0	0	0	0	0	0
WT_GTCCCATTCCGTGGCA.1	0	4.10011	0	0	0	0	0	0	0
WT_GTCCCATGTGTGGACA.1	2.97333	3.91445	0	0	0	0	0	0	0
WT_GTCCCATGTGCAAGAC.1	0	0	0	0	1.093	0	0	0	1.093
WT_GTCCCATCATGGACAG.1	3.47075	3.29462	0	0	0	0	0	0	0
WT_GTCCACTTCAGTGTGT.1	1.99	3.21884	0	0	0	0	0	0	0
WT_GTCCACTGTGATACCT.1	2.95385	3.12744	0	0	0	0	0	0	0
WT_GTCCACTAGAGCTGCA.1	2.63092	2.14209	0	0	0	0	0	0	0.729423
WT_GTCCACTAGAGAGTGA.1	1.77664	2.80628	0	0	0	0	0	0	0
WT_GTCATTTGTGACAGCA.1	0	0	0	0	1.13924	0	0	0.354088	0.993076
WT_GTCATGATCTTCGATT.1	3.05975	2.2278	0	0	0	0	0	0	0.561141
WT_GTCATGACAATCTCTT.1	0	0.521976	0	0	2.2935	0	2.22184	0.863189	0
WT_GTCATCCTCTTTCAGT.1	0	0	0	0	1.38975	0	0	0	0.561594
WT_GTCATCCGTCAAACGG.1	1.31711	4.54232	0	0	0.86133	0	0	0	0
WT_GTCATCCCAATCGAAA.1	0.940293	2.60164	0	0.576819	0.329435	0.576819	0	1.80375	0
WT_GTCAGCGGTGGTGATG.1	0.702373	2.15629	1.62416	0	0	0	0	0	0
WT_GTCAGCGGTATGTGTC.1	0	0	0	0	0	0	0	0	2.17729
WT_GTCAGCGGTAGTCCTA.1	0	0	0	0	0	0	0	0	1.96765
WT_GTCAGCGCAGTCTACA.1	2.4912	3.40365	0	0	0	0	0	0	0
WT_GTCAGCGAGGAAGAAC.1	1.78892	3.64734	0	0	0	0	0	0	0
WT_GTCACTCGTGCGTCGT.1	3.82522	3.43061	0	0	0	0	0	0	0
WT_GTCACGGTCGCTTGCT.1	0	0	0	0	0	0	0	1.99295	0
WT_GTCACGGTCCAGGACC.1	1.89881	2.68287	0	0	0	0	0	0	0
WT_GTCACGGGTCCTCATC.1	2.13001	2.92373	0	0	0	0	0	0	0
WT_GTCACGGGTAACACGG.1	0	0	0	0	1.03783	0	0	0	1.2676
WT_GTCACGGCACGGGTAA.1	0	0	0	0	0.286355	0	0	0	2.4229
WT_GTCACGGCAATCGAAA.1	3.50686	2.14555	0	0	0	0	0	0	0
WT_GTCACGGAGGTTGTTC.1	1.86875	2.77699	0	0	0	0	0	0	0.862911
WT_GTCAAGTTCAGTGTTG.1	2.45139	2.45139	0	0	0	0	0	0	1.51178
WT_GTCAAGTCATAATGCC.1	0	4.50133	0	0	0	0	0	0	0
WT_GTCAAGTAGCTAAGTA.1	1.49816	2.97169	1.19864	0	0	0	0	0	0
WT_GTCAAGTAGAGCCTGA.1	0	1.68284	0	0	1.16015	0	0	1.16015	0
WT_GTCAAACTCTGAATGC.1	3.09657	2.7855	0	0	0	0	0	0	0.352374
WT_GTCAAACGTATGCGTT.1	3.37401	3.08583	0	0	0	0	0	0	0
WT_GTCAAACAGTATAACG.1	0	0	0	0	0.373391	0	0	0.373391	1.31263
WT_GTCAAACAGAGAATCT.1	1.01046	1.96207	1.01046	1.28656	0.627776	1.28656	0	0	0
WT_GTATTTCCACAACGCC.1	1.83519	3.19139	0	0	0	0	0	0	0
WT_GTATTTCAGTACGTCT.1	0.838855	1.28852	0	0	0	0	0	0	0
WT_GTATTGGTCTTTCCAA.1	3.26922	2.15028	0	0	0	0	0	0	0
WT_GTAGTACTCGCGGACT.1	2.12629	3.33483	0	0	0	0	0	0	0
WT_GTAGTACAGTGCCCGT.1	0	0.437297	0	0.740523	1.78114	0	0	0.740523	0
WT_GTAGGTTGTCGAATTC.1	0	2.46223	1.06254	0	0	0	0	0	0
WT_GTAGGTTGTCATCAGT.1	0	1.35817	0	0	0	0	0	0	0
WT_GTAGGTTGTAGCACAG.1	0	0	0	0	1.28513	0	0	0	0.503068
WT_GTAGGAGTCGCGAAGA.1	0	3.27611	0	0.513022	0	0	0	1.10227	0
WT_GTAGGAGAGTGCAACG.1	2.84433	3.76755	0	0	0	0	0	0	0
WT_GTAGCTATCTAGTGTG.1	1.36973	3.50487	0	0	0	0	0	0	0
WT_GTAGCTATCAGTCACA.1	3.3094	2.43438	0	0	0	0	0	0	0
WT_GTAGATCTCATTATCC.1	0	1.6986	0	0	0	0	0	0	0
WT_GTAGATCCAACCAATC.1	1.57651	0.672694	0	0	0	0	0	0	0
WT_GTAGAAAGTCTCAGAT.1	0	0.593678	0	0	2.20897	0	0	0.593678	0
WT_GTAGAAAGTAGCGTAG.1	0.558632	2.94226	0	0.914913	0.914913	0	0	0	0
WT_GTAGAAAAGGTCACTT.1	0	1.95963	0	0	1.31094	0	0	1.31094	0
WT_GTACAACTCAGTGTTG.1	0	3.62975	0	0	0	0	0	0	0
WT_GTACAACAGGAAGTGA.1	3.38324	2.66694	0	0	0	0	0	0	0
WT_GTACAACAGCGAGTCA.1	2.37003	3.62078	0	0	0	0	0	0	0
WT_GTAATGCTCCCTTGGT.1	0	1.93947	0	0	0	0	0	0	0
WT_GTAATGCCATGACTCA.1	0	1.80268	0.490561	0	1.56849	0.490561	0	1.06461	0
WT_GTAATGCCAAAGGCGT.1	3.51802	2.12679	0	0	0	0	0	0	0
WT_GTAATGCAGCCATCCG.1	0	3.3043	0	0	2.02252	0	0	0	0
WT_GTAATGCAGAACGTGC.1	4.15335	3.47579	0	0	0	0	0	0	0
WT_GTAATCGGTCGGAAAC.1	0	3.80448	0.630229	0	1.01381	0	0	0.630229	0
WT_GTAATCGCACAAGCAG.1	0	3.43511	0	0	0	0	0	0	0
WT_GTAATCGCAAGTACCT.1	2.372	3.91778	0	0.870627	1.12578	0	0	0	0
WT_GTAATCGAGAGCGACT.1	2.20717	2.15919	0	0.354723	0.994415	0	0	0.616035	0
WT_GTAATCGAGACAGCGT.1	2.77312	2.80291	0	0	0	0	0	0	0.394838
WT_GTAACCAGTAATGATG.1	0	0	0	0	2.77494	0	0	0	0
WT_GTAACCAAGGATTTCC.1	0.652924	3.50376	0	0	0	0	0	0	0
WT_GTAACACCATTCGGGC.1	0	0	0	0.462711	1.51078	0	0	0.777832	0
WT_GGTTGTAGTAACCAGG.1	0	0.899237	0	0	0	0	0	0	0
WT_GGTTGTACATCGCCTT.1	2.42281	4.59885	0.903494	0	0	0	0	0	0
WT_GGTTGTACAGGACTTT.1	0.616544	3.37187	0.995113	0	0	0	0	0	0
WT_GGTTGTAAGTGAGGTC.1	1.93114	4.55764	0	1.08715	0	0	0	0	0
WT_GGTTCTCTCACTACTT.1	1.80596	4.94777	0	0	0	0	0	0	0
WT_GGTTCTCGTACCGTCG.1	0.658718	3.02425	0	0	0	0	0	0	0
WT_GGTTCTCAGGAAAGAC.1	1.71765	2.19722	0.998529	0	0	0	0	0	0
WT_GGTTAACTCTGCCTGT.1	2.68719	3.73936	0	0	0	0	0	0	0
WT_GGTTAACCATTCTGTT.1	2.45333	2.65912	0	0	0	0	0	0	0
WT_GGTTAACCACATGACT.1	0.476916	1.40007	0	0	1.77305	0	0	1.04144	0
WT_GGTGTTATCATGGTAC.1	1.5043	3.95791	0	0	0	0	0	0	0
WT_GGTGTTAGTCGTAATC.1	0	0	0	0	1.83673	0	0.506516	0	0
WT_GGTGTTAGTAGAGATT.1	0	2.29346	1.49619	0.688086	1.37869	0	0	0.688086	0
WT_GGTGTCGTCCTTCTTC.1	2.39715	1.86409	0	0	0	0	0	0	0
WT_GGTGTCGTCACCGCTT.1	1.71261	4.14461	0	0	0	0	0	0	0
WT_GGTGTCGGTTCCCACT.1	0	0	0	0	0	0	0	0	0
WT_GGTGTCGGTGTTTCTT.1	0	0	0	0	0.392984	0.392984	0	0.392984	0.893711
WT_GGTGTCGCACGACGCT.1	1.24725	3.20142	0	0	0	0	0	0	0
WT_GGTGTCGCAAATGCGG.1	0	1.0993	1.67482	0	0.693664	0	0	0	0
WT_GGTGTCGAGGTAAACT.1	0	1.072	1.57742	0	0	0	0	0	0
WT_GGTGTCGAGGGTAATT.1	3.58787	2.71222	0	0	0	0	0	0	0
WT_GGTGGCTTCAAACCCA.1	0	0	0	0	1.27392	0	0	0	0
WT_GGTGGCTGTGTTGAGG.1	1.35077	2.72799	0	0	0	0	0	0	0
WT_GGTGGCTCAAGCACCC.1	2.22072	2.91532	0	0	0	0	0	0	0
WT_GGTGGCTAGTTAACGA.1	1.59163	3.71113	0	0	0	0	0	0	0
WT_GGTGATTTCTTGGCTC.1	0	3.65106	0	0	0	0	0	0	0
WT_GGTGATTGTCGCGTTG.1	2.08457	2.14975	0	0	0	0	0	0	0
WT_GGTGATTCATGAAAGT.1	2.74627	2.63647	0	0	0	0	0	0	0
WT_GGTGATTCACCAGTAT.1	0	4.04328	0	0	0	0	0	0	0
WT_GGTGATTAGCAGGCTA.1	2.51198	4.49699	0	0	0	0	0	0	0
WT_GGTGAAGGTCTCGGAC.1	2.81758	1.72782	0	0	0	0	0	0	0.655273
WT_GGTGAAGGTCTACGTA.1	0	0	0	0	0	0	0	0	0.859389
WT_GGTGAAGGTATTGACC.1	2.05983	2.64383	0	1.05317	0	0	0	0	0.483807
WT_GGTCTGGTCGTGGCGT.1	2.14012	2.93458	0	0	0	0	0	0	0
WT_GGTCTGGGTTTCGTTT.1	0	1.62132	0.594405	0.594405	0	0.594405	0	0.594405	0
WT_GGTCTGGGTCCAGAAG.1	3.23703	2.17272	0	0	0	0	0	0	0.747507
WT_GGTCTGGAGTTGGGAC.1	0	2.1085	0	0	0	0	0	0	0
WT_GGTCTGGAGAGCCATG.1	0	1.85806	0	0	0	0	0	0	1.85806
WT_GGTCACGTCCGATGTA.1	3.10649	3.07519	0	0	0	0	0	0	0
WT_GGTAGAGTCTCGGGAC.1	1.73276	2.17024	0	0	0	0	0	0	0
WT_GGTAGAGCAGGACAGT.1	3.28233	2.58086	0	0	0	0	0	0	0
WT_GGTAGAGCAGGAATAT.1	1.53429	2.31204	0	0	0	0	0	0	0
WT_GGTAGAGAGTTCAACC.1	2.33051	1.97252	0	0	0	0	0	0	0
WT_GGTAGAGAGTGGATTA.1	3.35891	2.55694	0	0	0	0	0	0	0
WT_GGTAATCTCCGTGTCT.1	3.6636	2.61499	0	0	0	0	0	0	0
WT_GGTAATCGTCGAAGCA.1	0	0	0	0	1.04785	0	0	0	0
WT_GGTAATCGTAAGGCCA.1	0	0	0	0	0	0	0	0	0
WT_GGTAATCCAAATGAGT.1	2.55861	2.69629	0	0	0	0	0	0	0.389818
WT_GGTAATCAGCGTGTTT.1	0	0.38303	0	0	1.7347	0.38303	0	0.38303	1.20406
WT_GGTAACTTCTTCTGTA.1	2.50829	3.39573	0.486664	0	0	0	0	0	0.486664
WT_GGTAACTTCTCCAAGA.1	3.26082	1.46852	0	0.982604	0	0	0	0.982604	0
WT_GGTAACTTCAACTGGT.1	0	0.824607	0.824607	0	1.57752	0	0	0.673321	0.277818
WT_GGTAACTGTGGGCTTC.1	2.53093	3.57502	0	0	0	0	0	0	0
WT_GGTAACTGTGACTATC.1	0.520032	2.05679	1.48397	0	0.520032	0.520032	0	1.31596	0
WT_GGTAACTCAGGATCTT.1	3.8566	1.81562	0	0	0	0	0	0	0
WT_GGTAACTCACGTTCGG.1	0	0	0	0	0	0	0	0	0
WT_GGTAACTCACGGGTAA.1	3.08055	2.77918	0	0	0	0	0	0	0
WT_GGTAACTCACCTGAAT.1	2.15608	3.00038	0	0	0	0	0	0	0
WT_GGTAACTCAACCCTAA.1	0	1.58927	0	0	1.58927	0	0	0	0
WT_GGGTTTATCGTCGGGT.1	2.60572	2.36527	0	0	0	0	0	0	0
WT_GGGTTTAGTCCTCAGG.1	1.77082	0	0	0	0	0	0	0	0
WT_GGGTTTACATTGCCTC.1	0	3.23647	1.38457	0	0	0	0	0.4047	0
WT_GGGTTTACAGGCCTGT.1	2.33461	4.91426	0	0	0	0	0	0	0
WT_GGGTTTAAGTGAGTTA.1	1.92658	2.12016	0.549996	0	0	0	0	0	0
WT_GGGTTTAAGTCCCAAT.1	2.17154	1.9765	0	0	0	0	0	0	0
WT_GGGTTTAAGTATTGCC.1	0	0.845246	0	0	0	0	0	0	0
WT_GGGTTTAAGGCATCAG.1	2.61568	3.27159	0	0	0	0	0	0	0
WT_GGGTTATTCGTAGTCA.1	1.89987	0	0	0	0	0	0	0	0
WT_GGGTTATGTACTCCCT.1	0	0	0	0	1.10929	0	0	0.410819	0.925908
WT_GGGTTATCACAGAGAC.1	0	0.428541	0	0	1.30158	0	0	0.957452	0
WT_GGGTTATAGTCTAGAA.1	0.728534	1.14552	0	0	0	0	0	0.728534	0
WT_GGGTTATAGGAGACCT.1	2.34782	1.64975	0	0	0	0	0	0	0
WT_GGGTTATAGAAGGCTC.1	0	0	0	0	2.00407	0	0	1.02357	0
WT_GGGTGTCTCTTAGGAC.1	1.37732	3.7495	0	0	0	0	0	0	0
WT_GGGTGTCTCCGATCGG.1	0	0	0	0	1.54706	0	0	0.424113	0.424113
WT_GGGTGTCGTGAGCTCC.1	3.22215	4.0464	0	0	0	0	0	0	0
WT_GGGTGTCAGCAAGTGC.1	0	0	0	0	0	0	0	0	0
WT_GGGTGAATCCTTGACC.1	0	4.00708	0	0	0	0	0	0	0
WT_GGGTGAATCCTACAAG.1	0	2.63332	0	0	0	0	0	0	0
WT_GGGTCTGCACGATAGG.1	1.51434	2.37515	0	0	0	0	0	0	0
WT_GGGTCACGTTCGAGCC.1	0	0	0	0	2.1797	0	0	0.502977	0
WT_GGGTCACAGTGCACAG.1	3.00035	3.08699	0	0	0	0	0	0	0.64667
WT_GGGTATTTCGCCTTTG.1	3.00609	3.84872	0	0	0	0	0	0	0
WT_GGGTATTGTCAGCGTC.1	2.08541	2.83964	0	0	0	0	0	0	0
WT_GGGTATTAGTCGAAAT.1	3.50239	3.2926	0	0	0	0	0	0	0
WT_GGGTAGATCGGACAAG.1	0	2.44794	0	0	0	0	0	0	1.39089
WT_GGGTAGATCGATTGGT.1	2.15397	2.35364	0	0	0	0	0	0	0
WT_GGGTAGAGTCCATCTC.1	0.708336	2.86161	0	0	0	0	0	0	0
WT_GGGTAGACAGCTCCTT.1	2.13646	3.52239	0	0.913838	0	0	0	0	0
WT_GGGTAGAAGTGAGGCT.1	0.936245	2.16928	0	0.936245	0	0	0	0	0
WT_GGGCTCATCGCCACTT.1	0.603459	2.53354	1.78685	0	0	0	0	0	0
WT_GGGCTCACACACGGTC.1	0.676712	3.63128	0	0.676712	0.676712	1.76422	0	0	0.676712
WT_GGGCTCAAGTTGCCTA.1	3.07713	3.25916	0	0	0	0	0	0	0
WT_GGGCTCAAGGATTCCT.1	2.66507	0	0	0	0	0	0	0	0
WT_GGGCTCAAGCTGTCCG.1	0	0	0	0	1.32062	0	0	0	0.864101
WT_GGGCTCAAGCCTCATA.1	0	1.14606	0	0	1.79289	0.539563	0	0.539563	0
WT_GGGCTACTCGCTACAA.1	3.22334	4.04762	0	0	0	0	0	0	0
WT_GGGCTACGTCGTGGAA.1	0	4.34955	0	0	0	0	0	0	0
WT_GGGCTACGTCGGTACC.1	1.02029	2.72077	0	1.02029	1.51468	0	0	0	0
WT_GGGCTACCACATTCGA.1	0	3.73918	0	0	0	0	0	0	0
WT_GGGCTACAGAGCCTGA.1	0	3.37181	0	0	0	0	0	0	0
WT_GGGCGTTGTGACACAG.1	0	3.20881	0	0	0	0	0	0	0
WT_GGGCGTTGTAGTGATA.1	2.68775	0	0	0	0	0	0	0	0
WT_GGGCGTTCACTGGCGT.1	1.99881	2.45391	0	0	1.6589	0	0	0	0
WT_GGGCCATGTGGCATCC.1	0	2.9413	0	0	0	0	0	0	0
WT_GGGCCATAGGCCCGTT.1	0	0.957485	0	0	0	0	0	0	0
WT_GGGATGATCCTCCACA.1	0	0	0	0	1.37671	0	0	0	0.61315
WT_GGGATGACAATGGCAG.1	0	0	0	0	0	0	0	0	0
WT_GGGATCCTCATTGAGC.1	2.32755	3.02831	0	0	0	0	0	0	0
WT_GGGATCCCATTGAGCT.1	0	2.34285	0	0	0.880304	0	0	0	0
WT_GGGAGTATCTTGAACG.1	3.56152	3.79658	0	0	0	0	0	0	0
WT_GGGAGTATCCGCTTAC.1	0	0	0	0	0	0	0	0	0
WT_GGGAGTATCAGAGTTC.1	0	1.25407	0	0	1.92338	0	0	0	0
WT_GGGAGATGTTGTAAAG.1	0	2.59119	0	0	0	0	0	0	0
WT_GGGAGATAGTCACTGT.1	0	2.50221	2.29934	0	0	0	0	0	0
WT_GGGAGATAGATTGTGA.1	0	1.29967	0	0.726212	2.07154	0	0	0.42763	1.29967
WT_GGGAGATAGAATACAC.1	1.86648	4.15658	0	0	0	0	0	0	0
WT_GGGACTCTCTCCAAGA.1	3.2681	2.17926	0.626516	0	0	0	0	0	0
WT_GGGACTCTCCGTTTCG.1	0	2.18473	0	0	1.70612	0	0	0.75466	0
WT_GGGACTCTCCCAGCGA.1	0	0	0	0	1.53035	0	0	0	1.67592
WT_GGGACTCAGACCATTC.1	1.9961	3.7075	0	0	0	0.951688	0	0	0
WT_GGGACCTTCCTACGGG.1	2.66298	2.58565	0	1.14239	2.13651	0	0	0.726157	0
WT_GGGACCTGTTAAACAG.1	2.97665	0	0	0	0	0	0	0	0
WT_GGGACCTAGAAGCTCG.1	1.93471	1.71477	0.375377	0	0.861462	0	0	1.31728	0.375377
WT_GGGACAATCTCATAGG.1	3.49962	3.89496	0	0	0	0	0	0	0.694751
WT_GGGACAAGTTGAGAGC.1	0.633946	3.31604	0	1.01887	0	0	0	0	0
WT_GGGACAACATGAAAGT.1	0	2.4798	0	0	0	0	0	0	0
WT_GGGAAGTTCCCATACC.1	0.632536	3.7064	0	0	0	0	0	0	0
WT_GGGAAGTGTCGATTTG.1	3.17687	2.34157	0	0	0	0	0	0	0
WT_GGGAAGTGTACGTGTT.1	3.56249	3.18807	0	0	0	0	0	0	0
WT_GGCTTTCTCGACTCCT.1	3.1577	2.28104	0	0	0	0	0	0	0
WT_GGCTTTCTCCTGTTAT.1	1.60413	3.49007	1.29445	0	0	0	0	0	0
WT_GGCTTTCGTTCGGACC.1	2.26353	1.85405	0	0	0	0	0	0	0
WT_GGCTTTCCACTGAATC.1	3.31333	3.88783	0	0	0	0	0	0	0
WT_GGCTTTCAGGCGTTAG.1	2.52606	4.19253	0	0	0	0	0.672271	0	0
WT_GGCTTTCAGCATTGTC.1	3.45891	3.42866	0	0	0	0	0	0	0
WT_GGCTTGGGTTCACCGG.1	0	0	0	0	1.24387	0	0	0.401325	0
WT_GGCTTGGAGTCACTGT.1	0.733365	0	0	0	1.76974	0	0	1.56596	0.432456
WT_GGCTGTGGTCTACAGT.1	0	0	0	0	0.414952	0	0	0	0.707343
WT_GGCTGTGCACTTCATT.1	2.47597	3.95803	0	0	0	0	0	0	0
WT_GGCGTCACATGGAGAC.1	3.02847	4.24606	0	0	0	0	0	0	0
WT_GGCAGTCGTGGCTGAA.1	0.425726	0	0	0	1.29569	0	0	0	0.95247
WT_GGCAGTCGTCGTCTCT.1	1.51663	4.31487	0	0	0	0	0	0	0
WT_GGCAGTCCAATTGCAC.1	0.54967	1.75136	1.16254	0	1.68567	0	0	0	0.312136
WT_GGCAGTCAGTCATGGG.1	3.35369	2.82705	0	0	0	0	0	0	0
WT_GGCACGTTCTGCGGGT.1	2.00888	2.30627	1.27592	0	0	0	0	0	0
WT_GGCACGTGTTAACCTG.1	2.62062	3.86554	0	0	0	0	0	0	0
WT_GGCACGTGTAGTCTTG.1	3.3772	3.10083	0	0	0	2.08842	0	0	0
WT_GGCACGTCATTCACCC.1	1.78735	3.46838	0	0	0	0	0	0	0
WT_GGATGTTTCTACGGTA.1	1.94099	2.21211	0	0	0	0	0	0	0
WT_GGATGTTTCCAACACA.1	0.789216	2.36211	0.470525	0	0	0	0.642513	0	0
WT_GGATGTTGTTACGGAG.1	1.44827	3.60585	0	0	0	0	0	0	0
WT_GGATGTTGTCGGTAAG.1	0	0	0	0	0.931465	0	0	0	1.49537
WT_GGATGTTCAGCGTTGC.1	2.76652	2.977	0	0	0	0	0	0	0
WT_GGATCTATCGCAGTCG.1	0	0.562925	0	0	0	0	1.71106	0	0
WT_GGATCTAGTAACACCT.1	0	0.83796	0	0	1.59634	0	0	0.504299	0
WT_GGATCTACACCTTCCA.1	0	2.09387	0.962158	0.498916	0.678238	0	0	0	0
WT_GGATCTAAGGCACTCC.1	2.90655	3.96804	0	0	0	0	0	0	0
WT_GGAGGTATCATAGAGA.1	0	0	0	0	0	0	0	1.52402	0
WT_GGAGGTAAGTAGTCAA.1	0	0	0	0	0	0	0	0.365401	0.842978
WT_GGAGGTAAGGCAGTCA.1	1.78148	3.24622	0	0	0	0	0	0	0
WT_GGAGGATGTTCGAACT.1	0	0	0	0	1.90302	0	0	0	1.34887
WT_GGAGGATGTCGATGCC.1	3.8773	2.322	0	0	0	0	0	0	0
WT_GGAGGATCATAGGTTC.1	2.40154	4.32144	0	0	0	0	0	0	0
WT_GGAGGATCAATTGAGA.1	3.63245	3.4159	0	0	0	0	0	0	0
WT_GGAGGATAGTCTGTAC.1	2.59458	2.74751	0	0.633967	0	0	0	0	0
WT_GGAGGATAGGCCCAAA.1	0.511186	0.693597	1.79251	0	0.847812	0.287907	0	0	0.287907
WT_GGAGCAATCACGTAGT.1	1.614	2.73969	1.43943	0	0	0	0	0	0
WT_GGAGCAAGTTGTCTAG.1	0	0	0	0	0	0	0	0	0
WT_GGAGCAAGTGCGGATA.1	1.34257	3.92207	0	0.881462	0	0	0	0	0
WT_GGAGATGTCTGAATGC.1	0	1.60872	0	0	0	0	0	0	0
WT_GGAGATGTCGAAATCC.1	0	3.73808	0	0	0	0	0	0	0
WT_GGAGATGGTGCCGTTG.1	3.51928	2.52301	0	0	0	0	0	0	0
WT_GGAGAACTCTAGCCTC.1	2.78127	2.73963	0	0	0	0	0	0	0
WT_GGAGAACTCTACTGAG.1	1.66559	3.60386	0	0	0	0	0	0	0
WT_GGAGAACTCGTCCTTG.1	2.87855	2.87855	0	0	0	0	0	0	0.985383
WT_GGAGAACTCAGCTTGA.1	3.48209	2.90125	0	0	0	0	0	0	0
WT_GGAGAACGTTTGATCG.1	0	3.77411	0	0	0	0	0	0	0
WT_GGAGAACGTGGTACAG.1	1.96283	2.44151	1.89946	0	0	0	0	0	0.362628
WT_GGAGAACCATCCTTGC.1	0.820279	3.45022	0	0	0	0	0	0	0
WT_GGACGTCTCATTCGGA.1	0	3.71771	0	0	0	0	0	0	0
WT_GGACGTCCAAGCGAGT.1	0	2.2266	0	1.19293	1.80053	0	0	1.04288	0.37799
WT_GGAATGGCAATGAACA.1	3.025	2.37927	0	0	0	0	0	0	0
WT_GGAATCTAGGGTATAT.1	0	0	0	0	1.09604	0	0	0	0
WT_GGAATCTAGCTGTTCA.1	2.78136	2.8832	0	0	0	0	0	0	0
WT_GGAATCTAGCCTGAAG.1	1.75966	3.00775	0	0.674012	0	0	0	0	0
WT_GGAATCTAGACCAGAC.1	0	0	0	0.443986	1.96683	0.443986	0	0.443986	0.750386
WT_GGAAGTGTCTTTCTAG.1	0	0	0	1.3844	2.13784	0	0	0.558536	0
WT_GGAAGTGTCAAGCCCG.1	0	2.08594	0	0	0	0	0	0	0
WT_GGAAGTGGTGGCTAGA.1	0	0	0	0	1.09975	0.288108	0	0.288108	0.511507
WT_GGAAGTGCATCATTGG.1	3.17684	3.25367	0	0	0	0	0	0	1.06961
WT_GGAAGTGAGACTAGAT.1	0	2.37298	0	0	0	0	0	0	0
WT_GGAACCCGTTTCGATG.1	0	0.355169	0	0.355169	1.14171	0	0	0.616721	0
WT_GGAACCCCAGAAACCG.1	2.70992	3.32216	0	0	0	0	0	0	0
WT_GGAACCCAGATTGATG.1	3.43641	3.86031	0	0	0	0	0	0	0
WT_GGAACCCAGACATGCG.1	0.913987	2.13668	1.38341	0.691228	1.38341	0	0	0	0
WT_GCTTTCGGTTCCGCTT.1	2.50081	3.61659	1.09028	0	0	0	0	0	0
WT_GCTTTCGGTTAAACAG.1	3.83433	2.77804	0	0	0	0	0	0	0
WT_GCTTTCGCAGTGTATC.1	1.3069	3.75578	0	0	0	0	0	0	0
WT_GCTTTCGCACCGTCGA.1	3.12606	3.9756	0	0	0	0	0	0	0
WT_GCTTTCGCAATGACCT.1	0	0	0	0	0	0	0	0	1.15385
WT_GCTTGGGTCCTTCTGG.1	0	0.251964	0	0	0	0	0.889021	0	0
WT_GCTTGGGCACGAAAGC.1	2.35937	3.93803	0	0	0	0	0	0	0
WT_GCTTGGGCAAGTGATA.1	2.26638	2.86237	1.21122	0	0	0	0	0	0
WT_GCTTGGGAGAGAGTGA.1	1.87764	1.48343	1.81026	0	0.823302	0.354876	0	0.354876	0
WT_GCTTCACCACTTTATC.1	0.56689	3.93853	0	0	0	0	0	0	0
WT_GCTGGGTTCCTGATAG.1	2.1741	2.80871	0	0.832491	0	0	0	0	0
WT_GCTGGGTTCAGAGTTC.1	0.786586	2.23764	0	0.786586	0	0.786586	0	0	0
WT_GCTGGGTCATCACCAA.1	2.96565	3.26534	0	0	0	0	0	0	0
WT_GCTGGGTCACGGTCTG.1	3.21466	3.21466	0	0	0	0	0	0	0
WT_GCTGCAGTCGTTGCCT.1	2.15989	4.49096	0	0	0	0	0	0	0
WT_GCTGCAGCATGCACTA.1	1.38795	4.72068	0	0.917613	0.917613	0	0	1.70655	0
WT_GCTGCAGCATAGAATG.1	1.21116	2.45171	0.778723	0	0	0	0	0	0
WT_GCTGCAGAGGTTACAA.1	3.1426	2.63569	0.622474	0	0	0	0	0	0.25297
WT_GCTGCAGAGGGAGGAC.1	0.578036	2.66047	0	0	0	0	0	0	0
WT_GCTGCAGAGAGCATCG.1	1.60212	4.90356	0	0	0	0	0	0	0
WT_GCTGAATTCCACTGGG.1	1.74292	4.92512	0	0	0	0	0	0	0
WT_GCTGAATGTATCCCTC.1	3.29783	3.6187	0	0	0	0	0	0	0
WT_GCTGAATAGAGCAGAA.1	2.40842	4.82771	0	0	0	0	0	0	0.817373
WT_GCTCAAAGTGTTCGAT.1	2.49704	1.99734	0	0	0	0	0	0	0
WT_GCTCAAACATCCTGTC.1	2.02316	3.69816	0	0	0	0	0	0	0
WT_GCTCAAAAGTTCAACC.1	2.63308	1.81915	0	0	0	0	0	0	0
WT_GCTCAAAAGTCTCTGA.1	1.36233	3.49524	0	0	0	0	0	0	0
WT_GCTCAAAAGCTGCCTG.1	0	0	0	0	0	0	0	0	2.04037
WT_GCTACCTGTTGACGGA.1	0	0.278511	0	0	0.826211	0	0	0	1.27237
WT_GCTACCTAGATCACTC.1	2.14456	2.54367	0.608456	0	0	0	0	0	0
WT_GCTACCTAGAAGTATC.1	1.326	2.89861	2.10309	0.44031	0	0	0	0	0
WT_GCTACAATCCGTGTCT.1	0	3.6338	0	0	0	0	0	0	0
WT_GCTACAATCCAATGCA.1	0	0	0	0	1.63767	0.27665	0	0.27665	0.27665
WT_GCTACAAGTCGGAACA.1	3.22673	2.25862	0	0.4082	0	0	0	0	0.4082
WT_GCGTTTCTCGCAGAGA.1	2.85255	3.97522	0	0	0	0	0	0	0
WT_GCGTTTCGTGTTAAAG.1	0	2.33339	1.89743	0	0	0	0	0	0
WT_GCGTTTCCACATACTG.1	1.0671	1.35077	0	0	0	0	0	0	0
WT_GCGTTTCAGGTATCTC.1	0	2.09183	0	0	0	0	0	0	0
WT_GCGTTTCAGGCTGGAT.1	0	0	0	0	0.787384	0	0	0.26191	0.469266
WT_GCGTTTCAGGCGAACT.1	3.23086	2.57647	0	0	0	0	0	0	0
WT_GCGTTTCAGAATCTAG.1	3.00291	2.30349	0	0	0	0	0	0	0
WT_GCGTGCACAGTTGTTG.1	2.71396	2.71396	0	0	0	0	0	0	0
WT_GCGTGCACAAAGCTAA.1	2.4783	2.31262	0	0	0	0	0	0	0
WT_GCGGATCTCTGGTGCG.1	0	2.35049	0	0	0	0	0	0	0
WT_GCGGATCTCCGAGGCT.1	2.65846	2.92848	0	0	0	0	0	0	0
WT_GCGGAAATCTTGCAGA.1	2.86687	3.94838	0	0	0	0	0	0	0.744534
WT_GCGGAAAGTAGTGATA.1	0	0	0	0	0	0	0	0.352361	0.818575
WT_GCGGAAAAGTGTTGTC.1	0	2.24069	0	0	0	0	0	0	0
WT_GCGATCGGTTCCTAGA.1	0.502435	0	0	0.502435	1.28398	0	0	0	1.28398
WT_GCGATCGGTCTTACAG.1	0	3.45616	0	0.74015	0.74015	0	0	1.1608	0
WT_GCGAGAATCCAATGCA.1	1.24426	3.1095	0	0	0	0	0	0	0
WT_GCGAGAAGTTGGTAGG.1	0	0	0	0	1.0251	0	0.88785	0.305626	0
WT_GCGAGAAAGTGATCGG.1	3.20558	3.42896	1.52648	0	0	0	0	0	0
WT_GCGAGAAAGATTCGAA.1	0	2.86135	0.778182	0	1.84036	0	0	0	0
WT_GCGAGAAAGACTGAGC.1	2.87997	3.09183	0	0	0	0	0	0	0
WT_GCGAGAAAGACCTTTG.1	2.82226	2.7715	0	0	0	0	0	0	0.605606
WT_GCCTGTTTCTCTCGCA.1	2.53042	2.65395	0	0	0	0	0	0	0
WT_GCCTGTTAGTCACTCA.1	3.33187	2.04739	0	0	0	0	0	0	0
WT_GCCGTGACATGAAGCG.1	2.82534	2.55723	0	0	0	0	0	0	0
WT_GCCGTGACAAGAAATC.1	3.44099	3.06829	0	0	0	0	0	0	0
WT_GCCGTGAAGTAATCCC.1	0	2.04147	1.5525	0	0	0	0	0	0
WT_GCCGTGAAGCTAGAAT.1	1.63338	3.39612	1.1186	0	0	0	0	0	0
WT_GCCGATGGTTAGAGTA.1	0	4.83842	0	0	0	1.08429	0	0	1.08429
WT_GCCGATGCACCACATA.1	1.91169	2.40586	0	0	0	0	0	0	0
WT_GCCCGAATCAGTGGGA.1	2.08225	0	0	0	0	0	0	0	0
WT_GCCCGAATCAAGGTGG.1	3.02394	3.99129	0	0	0	0	0	0	0
WT_GCCCGAATCAAGCCCG.1	1.24487	3.33923	0	0	0	1.78255	0	0	0
WT_GCCCGAAAGTCACAGG.1	4.01689	2.36298	0.72715	0	0	0	0	0	0
WT_GCCCGAAAGGGTCACA.1	2.24423	3.3317	0.988286	0	0	0	0	0	0
WT_GCCCAGACATCGTTCC.1	0.564164	3.16713	1.18599	0	0	0	0	0	0
WT_GCCCAGAAGTGACCTT.1	0	0.707552	0	0	1.40782	0	0	0	0.415091
WT_GCCCAGAAGTATGATG.1	0	2.18969	1.21779	0	1.67949	0.334056	0	0	0
WT_GCCCAGAAGCAAGGAA.1	0.44846	2.18859	0	0	0	0	0	0	0
WT_GCCATTCTCTTCCTAA.1	2.63159	3.46418	0	0	0	0	0	0	0
WT_GCCATTCTCAGATTGC.1	2.28838	1.84299	0	0	0	0	0	0	0
WT_GCCATTCGTCCATACA.1	0	1.48188	0	0	0.354278	0	0.61535	0.354278	0
WT_GCCATTCCAAGCGAGT.1	0	0	0	0	0	0	0	0.67446	2.16376
WT_GCCATTCAGCCTATCA.1	3.17285	3.01977	0	0	0	0	0	0	0.613694
WT_GCCATGGGTATGGTTC.1	2.03688	4.84942	0	0	0	0	0	0	0
WT_GCCATGGCACTAGGTT.1	0	2.81589	0	0	0	0	0	0	0
WT_GCCATGGCACACCAGC.1	2.97242	2.87273	0	0	0	0	0	0	0
WT_GCCATGGAGGAGGGTG.1	0	1.45181	0	0	0	0	0	0	0
WT_GCCAGTGTCCAGCCTT.1	0.681359	1.92562	1.59051	0	0	0	0	0	0
WT_GCCAGTGGTGTTACAC.1	0.745814	1.87806	0	0	0	0	0	0	0
WT_GCCAGTGGTGTATTCG.1	3.77837	3.40938	0	0	0	0	0	0	0
WT_GCCAGTGCACCTCTAC.1	0	0.288367	0	0	2.03926	0.511921	0	0	0.694517
WT_GCCAGTGAGGACTTCT.1	0	0	0	0	0	0	1.03874	0	0
WT_GCCAGGTTCTGCTGAA.1	3.11627	1.22253	0	0	0	0	0	0	0
WT_GCCAGGTCATAAGCAA.1	0	2.84286	0	0.469188	1.52435	0	0	0	0
WT_GCCAGGTCACGGGCTT.1	0	0.914734	0	0	0	0	0	0	0.914734
WT_GCCAGCATCTTGGATG.1	2.16133	2.26624	0	0	0	0	0	0	0
WT_GCCAGCATCTCAATCT.1	1.50181	3.26961	0	0	0	0	0	0	0
WT_GCCAGCAGTGAAGCGT.1	2.12067	3.72212	2.12067	0	0	0	0	0	0
WT_GCCAGCACAAGTGGAC.1	1.21091	3.04598	0	0	0	0	0	0	0
WT_GCCAGCAAGGTTATAG.1	0	2.62497	0	0	0	0	1.26999	0	0
WT_GCCAACGGTTTCCATT.1	3.52045	3.46167	0	0	0	0	0	0	0
WT_GCCAACGGTGATAGTA.1	4.23361	1.8621	0	0	0	0	0	0	0
WT_GCCAACGGTATCTCGA.1	0	2.61765	0	0	1.7516	0	0	1.21844	0
WT_GCCAACGGTAACACCT.1	1.13184	2.69928	1.56496	0	0	0	0	0	0
WT_GCCAACGAGAGAGTGA.1	2.99503	2.49883	0	0	0	0	0	0	0
WT_GCATTAGTCACAGTGT.1	3.00222	3.27741	0	0	0.822133	0.822133	0	0	0
WT_GCATTAGCATAGGTAA.1	2.77564	4.08285	0	0	0	0	0	0	0
WT_GCATGATTCTCCACTG.1	0	0	0	0.978077	1.24962	0.978077	0	1.63868	0
WT_GCATGATAGGCAGGTT.1	1.02818	1.85441	0	0	0	0	0	0	0
WT_GCATGATAGAGGTTTA.1	2.25833	3.99902	0	0	0	0	0	0	0
WT_GCATCTCTCCATAGAC.1	0	0	0	0	1.88703	0	0	0.751391	0
WT_GCATCTCGTGGACTAG.1	2.40238	3.12561	0	0	0	0	0	0	0
WT_GCATCTCGTGACTCGC.1	0.966476	2.37695	0	0.595717	1.62367	0	0	0.966476	0
WT_GCATCTCGTATGTCCA.1	0	0	0	0	0.518928	0	1.31397	0	0
WT_GCATCTCGTAGCGTTT.1	0	3.51373	0	0	0	0	0	0	0
WT_GCATCTCCAGATCATC.1	2.69491	2.69491	0	0	0	0	0.765631	0	0
WT_GCATCGGCAGTTAGGG.1	1.33358	2.13443	0	0	0	0	0	0	0
WT_GCATCGGCAGCTTCGG.1	3.49567	3.02894	0	0	0	0	0	0	0
WT_GCAGTTATCTTCTGGC.1	0.327335	0	0	1.31127	1.58364	0	0	0.327335	0
WT_GCAGTTAGTTTCTATC.1	0	0	0	0	0.936465	0	0	0	1.53015
WT_GCAGTTAGTACGGCAA.1	4.01925	2.28401	0	0	0	0	0	0	0
WT_GCAGTTAAGTGCCGAA.1	2.25123	2.51224	0	0	0	0	0	0	0
WT_GCAGTTAAGAGCAGTC.1	2.59701	1.57332	0	0	0	0	0	0	0.670726
WT_GCAGGCTTCATGCAGT.1	1.97691	2.71923	0	0	0.525413	0	0	0	0.296824
WT_GCAGGCTGTGTTGACT.1	3.66145	2.21903	0.705471	0	0	0	0	0	0
WT_GCAGGCTGTGAGTTGG.1	3.24674	3.06856	0	0	0	0	0	0	0.874831
WT_GCAGGCTCATCACGGC.1	0	0	0	0	2.11978	0	0	0.447114	0.447114
WT_GCAGCTGTCGGTCGGT.1	3.12737	3.02129	0	0	0	0	0	0	0
WT_GCAGCTGGTTGCGAAG.1	3.44335	2.89254	0	0	0	0	0	0	0
WT_GCAGCTGCACGCGCAT.1	3.24081	3.24081	0	0	0	0	0	0	0
WT_GCAGCCATCGTGACTA.1	3.27744	3.00226	0	0	0	0	0	0	0
WT_GCAGCCATCGGCTGTG.1	0	0.566	0	0	1.18895	0	0	0.566	0
WT_GCACTAACAACTGGTT.1	0	0	0	0	1.0192	0	0	0.303208	0.535552
WT_GCACGTGGTGGGATTG.1	3.65695	3.23997	0	0	0	0	0	0	0
WT_GCACGTGCATTGGCAT.1	1.66704	2.77494	0	0	0	0	0	0	0.54004
WT_GCACGGTTCTCAGGCG.1	3.76867	2.21567	0	0	0	0	0	0	0
WT_GCACGGTTCACCTCTG.1	2.8036	4.69617	0	0	0	0	0	0	0
WT_GCACGGTGTTTAGTCG.1	0.35854	3.01582	1.67004	0	0	0.35854	0	0	0
WT_GCACGGTCAACACGTT.1	0.303189	0.303189	0	0	1.94889	0	0	0	0.723924
WT_GCACGGTAGCGCCTTG.1	2.61543	2.05719	0	0	0	0	0	0	0
WT_GCACATACAGAGGAAA.1	2.99781	3.07401	0	0	0	0	0	0	0
WT_GCACATACAGACTGCC.1	1.78512	2.27012	0	0	0	0	0	0	0
WT_GCACATACAATCTAGC.1	1.50821	3.81924	0	0	0	0	0	0	0
WT_GCACATACAAGTTTGC.1	2.4848	2.28227	0	0	0	0	0	0.741874	0
WT_GCAACCGCATCAACCA.1	1.65384	3.94592	0	0	0	0	0	0	0
WT_GCAACCGCAGCTGAAG.1	4.02689	2.48634	0	0	0	0	0	0	0
WT_GCAACATTCAGCTCTC.1	0	2.92544	0	0	0	0	0	0	0
WT_GCAACATGTAGATTAG.1	0	2.25591	0	0	1.10206	0	0	0.407189	0
WT_GCAACATAGCAACAAT.1	1.68308	3.95364	0	0	0	0	0	0	0
WT_GCAACATAGAATCCCT.1	0	2.87063	0	0	0	0	0	0	0
WT_GATTTCTCAAGCCTGC.1	1.40497	2.04974	1.54554	0	1.54554	0	0	1.04565	0
WT_GATTTCTCAACAAGTA.1	1.49546	2.6977	0	0	0	0	0	0	0
WT_GATTGGTTCGAGTTGT.1	0	0	0	0	0	0	0	1.09002	0
WT_GATTGGTGTCACTCAA.1	0.560673	1.89294	1.63612	0	0.755078	0.319127	0.755078	0.560673	0
WT_GATTGGTCATCCCACT.1	3.07009	3.01236	0	0	0	0	0	0	0
WT_GATTGGTCAATGGCCC.1	2.92772	2.438	0	0	0	0	0	0	0
WT_GATTGGTAGGGTACAC.1	3.41246	2.64191	0	0	0	0	0	0	0
WT_GATTGGTAGGAAGTAG.1	0	0	0	0	0	0	0	0	2.28326
WT_GATTGGTAGCTGTACT.1	2.45717	2.97222	0.445757	0	0	0	0	0	0.445757
WT_GATTCTTCATGAAAGT.1	1.72454	2.78174	1.45695	0	0	0	0	0	0
WT_GATTCTTCACGAGGAT.1	0.999866	3.65827	0	0.999866	0	0	0	0	0
WT_GATTCGACAGACGGAT.1	0	2.19814	0	1.1903	1.48887	0.762689	0	2.06232	0
WT_GATTCGACACCTCGTT.1	2.02912	2.32732	0	0	1.37961	0	0	0.285458	0
WT_GATTCGACACCAGCCA.1	0.516135	0.516135	0	0.516135	1.7455	0	0	0.854874	0
WT_GATTCGAAGATTAGCA.1	1.06411	2.35054	0	1.34739	1.06411	0	0	1.06411	0
WT_GATTCGAAGATGACCG.1	2.20426	2.6153	0	0.76637	0	0	0	0	1.1951
WT_GATGTTGTCGTGTTCC.1	0.536331	0	0	0	2.09152	0	0	0	0
WT_GATGTTGTCCTAAACG.1	1.46672	2.43553	0	0.348454	0	0	0	0	0
WT_GATGTTGTCAGGCGAA.1	0	0	0	0	1.73858	0	0	0.272023	0
WT_GATGTTGAGTGGTTAA.1	0	4.38075	0.848978	0	0	0	0	0	0
WT_GATGGAGTCTTGGATG.1	2.20805	3.30756	0	0	0	0	0	0	0
WT_GATGGAGTCGCATTGA.1	2.65056	2.89221	1.20078	0	0	0	0	0	0
WT_GATGGAGTCAAACTGC.1	2.64281	1.62511	0	0	0	0	0	0	0.596523
WT_GATGGAGCAGCCTATA.1	2.36825	4.77979	0	0	0	0	0	0	0
WT_GATGGAGCAGAGTCAG.1	0	0.694374	0	0	1.70676	0	0	0.694374	0
WT_GATGGAGCACAATGTC.1	2.29349	3.73728	0	0	0	0	0	0	0
WT_GATGGAGAGCCTCACG.1	2.32235	2.32235	0	0	0	0	0	0	0
WT_GATGGAGAGATGCTGG.1	3.11555	2.30611	0	0	0	0	0	0	0
WT_GATGGAGAGAACCCGA.1	2.34407	3.20108	0	0	0	0	0	0	0
WT_GATGCTATCGCCGTGA.1	0	2.99961	1.57185	0	0	0	0	0	0
WT_GATGCTACATGACGAG.1	3.78574	3.243	0	0	0	0	0	0	0
WT_GATGCTACAGCATACT.1	3.54261	3.54261	0	0	0	0	0	0	0
WT_GATGATCTCCCATAAG.1	0	0.390775	0	0	1.06901	0	0	0	0.67103
WT_GATGATCGTCAAAGTA.1	0	0.327638	0	0.327638	0.936387	0	0	0.574011	1.31206
WT_GATGATCGTATGTCCA.1	1.68853	2.08672	0	0	0	0	0	0	0
WT_GATGATCGTATGCTTG.1	2.70581	0	0	0	0	0	0	0	0
WT_GATGAGGTCTTAGGAC.1	2.13086	1.54991	0	0	0	0	0	0	0
WT_GATGAGGGTTCCAGGC.1	1.21116	1.21116	0	0	0	0	0	0	0
WT_GATGAGGGTAGGAGGG.1	2.53631	3.18907	0	0	0	0	0	0	0
WT_GATGAGGAGCCTCTCT.1	0	0.558376	0	0	1.83015	0	0	0.317665	0
WT_GATGACTCATGGCTGC.1	1.69798	3.22285	0	0	1.0243	0.63794	0	0	0
WT_GATGACTAGTCATTGC.1	1.54211	4.12112	0	0	0	0	0	0	0
WT_GATGACTAGCTCTTCC.1	0.815049	2.1466	0	0	0	0	0	0	0
WT_GATCGTATCCAAGCTA.1	2.57863	1.71688	0	0	0	0	0	0	0
WT_GATCGTAGTGCGTTTA.1	2.89566	3.56079	0	0	0	0	0	0	0
WT_GATCGTACAGGCCCTA.1	0	0.438916	0	0	1.32312	0	0	0.742913	0
WT_GATCCCTCAGTCGGAA.1	2.74672	1.7688	0	0	0	0	0	0	0
WT_GATCCCTCAAGGCTTT.1	0	0	0	0	1.75867	0	0	1.57769	0.392359
WT_GATCATGTCTTCGACC.1	0	2.40008	0	0.511787	0.511787	0.511787	0	0.848672	0
WT_GATCATGAGTACGAGC.1	2.39266	4.15841	0	0	0	0	0	0	0
WT_GATCATGAGCCTGAGA.1	0	1.35102	0	0.389942	2.03817	0	0	0.389942	0.389942
WT_GATCAGTCACGTCTCT.1	1.73778	2.13954	3.26947	0	0	0	0	0	0
WT_GATCACAGTCTCTCTG.1	0	2.53164	0	0	0	0	0	0	0
WT_GATCACAGTCGATGCC.1	0	2.87908	0	0	0	0	0	0	0
WT_GATCACACATTGGGAG.1	1.91255	3.7506	0	0	0	0	0	0	0
WT_GATCACACAAATGAGT.1	3.55445	3.49897	0	0	0	0	0	0	0
WT_GATCACAAGACTCTTG.1	1.20583	3.51909	0	0	0	0	0	0	0
WT_GATAGCTTCTCAGAAC.1	1.38903	3.09452	0	0.790448	1.76088	0.471373	0	0.471373	0
WT_GATAGCTTCCTCTAGC.1	0	0	0.527839	0.871515	1.23356	0	0	0.298349	0.527839
WT_GATAGCTCAGAAGTGC.1	0.773468	3.36779	0	0.773468	0	1.20433	0	0	0
WT_GATAGCTAGGTCATCT.1	0.707396	4.45878	0	0	0.707396	0	0	0	0
WT_GATAGCTAGAATTCAG.1	0	0	0	0	1.4716	0.316934	0	0.316934	0.557226
WT_GATAGAAGTCTAGTGT.1	2.43081	3.07898	0	0	0	0	0	0	0
WT_GAGTTTGTCGTGGTAT.1	1.42451	3.98639	0	0.581631	0	0.581631	0	0	0
WT_GAGTTTGGTCTCCTGT.1	3.20705	2.3497	0	0	0	0	0	0	0
WT_GAGTTTGGTCAGTCCG.1	1.88907	3.26803	0	0	0	0	0	0	0
WT_GAGTTTGCAGTGACCC.1	0	2.62446	0	0	1.39796	0	0	0.796953	0.475852
WT_GAGTTTGAGGTGCTGA.1	1.61329	3.79343	0	0	0	0	0	0	0
WT_GAGTTTGAGATCCCGC.1	0	2.87	0	0	0	0	0	0	0
WT_GAGTTGTGTACCACGC.1	0	0	0	0	0.982081	0	0	0	0
WT_GAGTTGTAGCACCGAA.1	3.19245	3.64694	0	0	0	0	0	0	0
WT_GAGTTACTCTATCACT.1	0.698998	1.10641	0	0	0	0	0	0	0
WT_GAGTTACTCATGGAGG.1	0	2.38649	0	0.712705	1.97921	0.939715	0	1.12461	0
WT_GAGTTACGTTCTCCCA.1	1.05928	4.86084	0	0	0	0	0	0	0
WT_GAGTTACGTTCGGGTC.1	0.579932	2.86244	0	0	0	0	0	0	0
WT_GAGTTACGTCCTTTGC.1	0	0.65403	0	0	1.72569	0	0	1.32703	0.65403
WT_GAGTTACCACAAACGG.1	2.1032	3.45212	0	0	0	0	0	0	0
WT_GAGTTACAGCACGTCC.1	2.11001	2.61627	0	0	0	0	0	0	0
WT_GAGTTACAGATGCTGG.1	2.13802	2.77042	0	0	0	0	0	0	0.72704
WT_GAGTGTTTCTTCCAGC.1	1.81901	2.0653	0	0	0	0	0	0	0
WT_GAGTGTTCAACAGATA.1	0.788938	1.75859	0	0	0	0	0	0	0
WT_GAGTGAGTCCCTCGAT.1	3.00033	2.76313	0	0	0	0	0	0	0
WT_GAGTGAGAGACTTAAG.1	0	0	0	0	1.07112	0	0	0	0
WT_GAGTCTATCCCAAGTA.1	1.11529	1.62941	0	1.62941	1.11529	1.11529	0	0	0
WT_GAGTCTACAGGACTTT.1	1.6177	4.07632	0	0	0	0	0	0	0
WT_GAGTCTAAGCATTTGC.1	1.67653	3.27385	0	0	1.84847	0.288468	0	0.849092	0
WT_GAGTCATTCGCAATTG.1	0	0	0	0.442031	2.03737	0	0	0.442031	0
WT_GAGTCATGTACAGAGC.1	0	0	0	1.43859	1.66512	0	0	0.728312	0
WT_GAGGGTAGTCTAGATC.1	1.47633	4.8178	0	0	0	0	0	0	0
WT_GAGGGTAGTAGCACGA.1	2.84875	1.55893	0	0	0	0	0	0	0
WT_GAGGGTAGTACAAACA.1	1.32243	4.0014	0	0	0	0	0	0	0
WT_GAGGGTACACAAACGG.1	1.41896	3.90316	0	0	0	0	0	0	0
WT_GAGGGTAAGATGAAGG.1	0.982499	2.23598	0	0.60735	0	0.60735	0	0	0
WT_GAGGGTAAGACTCTAC.1	2.98025	2.06102	0	0	0	0	0	0	0
WT_GAGGGATTCGCTAATG.1	2.396	3.28764	0	0	0	0	0	0	0
WT_GAGGGATGTCCTTAAG.1	0	1.91413	0	0	0	0	0	0	0.768349
WT_GAGGCCTTCGTTGTTT.1	2.1446	2.24929	0	0	0	0	0	0	0
WT_GAGGCCTTCATGGAGG.1	2.27436	3.30193	0	0	0	0	0	0	0
WT_GAGGCCTGTGGGTTGA.1	0	0	0	0	0	0	0	0	0
WT_GAGGCCTGTCGATTTG.1	2.53961	2.83313	0	0	0	0	0	0	0.359348
WT_GAGGCCTGTAGCTGAG.1	1.43572	2.42024	0	0.495021	0.824643	0.495021	0	1.57758	0
WT_GAGGCCTCATAGAAAC.1	0.822848	3.41347	0	0	0	0	0	0	0
WT_GAGGCCTCAGCTATAC.1	0	0.430226	0	0	2.07805	0.430226	0	0.430226	0.430226
WT_GAGGCCTAGGCACTAG.1	0	0.676903	0	0	0	0.676903	0	1.07689	0
WT_GAGGCCTAGGAAAGGT.1	1.52642	1.30867	0.642072	0.642072	0	0.642072	0	0	0
WT_GAGGCCTAGAAACTAC.1	3.14064	1.99056	0	0	0	0	0	0	0
WT_GAGGCAATCGCGATCG.1	0	0.539951	0	0	1.66686	0	0	0	0
WT_GAGCTGCTCGCTGATA.1	2.50676	0.754481	0	0	0	0	0	0	0
WT_GAGCTGCGTTTGTTCT.1	3.55651	2.31031	0	0	0	0	0	0	0
WT_GAGCTGCGTTTGATCG.1	2.83354	1.90453	0	0	0	0	0	0	0
WT_GAGCTGCGTGTTAAAG.1	2.45804	1.51746	0	0	0	0	0	0	0
WT_GAGCTGCGTCCCTGAG.1	0	2.43214	1.89666	0	0	0	0	0	0
WT_GAGCTGCAGGTCTTTG.1	2.82715	2.96233	0	0	0	0	0	0	0
WT_GAGCTGCAGGAAAGTG.1	0.82335	2.86878	0	1.57575	0	0	0	0	0
WT_GAGCCTGTCCGATGTA.1	0	0	0	0	0.821347	0	0	0	0.821347
WT_GAGCCTGGTGTGGACA.1	0	0	0	0	1.41831	0	0	0.330215	0.578036
WT_GAGCCTGAGGCCGCTT.1	1.59308	2.62005	0	0	0	0	0	0	0
WT_GAGATGGCACTCCTGT.1	4.19277	3.14286	0	0	0	0	0	0	0
WT_GAGAGGTGTTAACAGA.1	0.851819	3.54379	0	0	0	0	0	0	0
WT_GAGAGGTGTGAATTGA.1	1.43533	3.39482	0.587929	0	0	0	0	0	0
WT_GAGAGGTCAGAGTTCT.1	0	0	0	0	1.54325	0	0	0	0.597588
WT_GAGACTTGTGGGTATG.1	3.58693	2.363	0	0	0	0	0	0	0.392812
WT_GAGACTTGTAGACGGT.1	4.27127	3.2551	0	0	0	0	0	0	0
WT_GAGACCCTCCGAGCTG.1	1.36763	3.72278	0	0	0	0	0	0	0
WT_GAGACCCTCATGGATC.1	0	0	0	0	0	0	1.36432	0	0
WT_GAGACCCGTCGGCTAC.1	0	0.289603	0	0	0.696986	0	0	0	0
WT_GAGACCCAGGTGATAT.1	2.90298	1.76197	0.524215	0	0	0	0	0	0
WT_GAGAAATCATAATGCC.1	0	0	0	0	0	0	0	0.422911	0.947478
WT_GAGAAATAGCCAGTAG.1	3.62981	2.95188	0	0	0	0	0	0	0
WT_GACTTCCGTTATGTGC.1	0.700068	5.31703	0	0	0	0	0	0	0
WT_GACTTCCGTCGGTAAG.1	1.66512	3.20172	1.14523	0	0	0	0	0	0
WT_GACTTCCGTATGAAAC.1	0	1.29545	0	0.366105	1.29545	0	0	0.63351	0
WT_GACTTCCCATGGAAGC.1	4.26284	0	0	0	0	0	0	0	0
WT_GACTTCCCACGAGGTA.1	1.31578	3.59621	0.329063	0	0	0	0.329063	0	0.329063
WT_GACTTCCAGGGTGAAA.1	1.62236	2.45708	0.926	0	0	0	0	0	0
WT_GACTGATGTTGAATCC.1	1.56359	4.23363	0	0.814769	0	0	0	0	0
WT_GACTGATGTGCTGTCG.1	0	3.84707	0	0.763789	1.19173	0	0	0.763789	0
WT_GACTGATGTCGATTTG.1	2.29956	3.28196	0	1.27054	0	0	0	0	0
WT_GACTGATCAGCACGAA.1	0	0	0.886506	0	0	0	0	0	0
WT_GACTGATAGGCCTTCG.1	2.50569	2.21739	0.704539	0	0	0	0	0	0
WT_GACTCTCTCCGGTAAT.1	2.87138	4.8193	0	0	0	0	0	0	1.1258
WT_GACTCTCGTACCGCGT.1	0	0	1.49359	0	0	0	0	0	0
WT_GACTCTCAGCTACTGT.1	0.600323	3.14472	0	0	1.91087	0	0	0	0
WT_GACTCAACATTCTGTT.1	1.92633	2.1199	0	0	0	0	0	0	0
WT_GACTATGTCTACCAGA.1	0	1.07403	0	0	0.674768	0	0	0.674768	0
WT_GACTATGAGTAATTGG.1	1.75922	3.42781	0	0	0	0	0	0	0
WT_GACGTTATCTTCGATT.1	0	4.57155	0	0	0	0	0	0	0
WT_GACGTTATCTTAATCC.1	1.98913	3.34426	0	0.718583	0	0.718583	0	0	0
WT_GACGTTATCTCTGGTC.1	1.52481	1.67018	0	0.541659	0	0.541659	0	0	0
WT_GACGTTATCACCCATC.1	2.99545	4.56406	0.75015	0	0	0	0	0	0
WT_GACGTTACAGAGTTGG.1	0	1.8341	0	0.460196	1.20523	0	0	1.8341	0
WT_GACGCTGTCAAAGCCT.1	3.35915	3.32204	0	0	0	0	0	0	0
WT_GACGCTGGTTCGAGCC.1	0	2.93467	0	0.963008	0	0.593206	0	0	0.593206
WT_GACGCTGAGGTTCCAT.1	3.03494	2.5726	0	0	0	0	0	0	0
WT_GACGCTGAGAGTCAAT.1	1.76187	4.09578	0	0	0	0	0	0	0
WT_GACCTTCTCTGTGCGG.1	0	0.631298	0	0	1.96856	0	0	0.631298	0
WT_GACCTTCGTGAGTTTC.1	0	0	0	1.00153	1.81927	0.764678	0	1.72155	0
WT_GACCTTCGTCCTGGGT.1	1.96422	2.4173	0	0	0	0	0	0	0
WT_GACCTTCGTCACTTAG.1	0	0	0	0	2.10442	0	0	0	0.371664
WT_GACCTTCCAACTTGGT.1	2.88192	4.54446	0	0	0	0	0	0	0
WT_GACCGTGCACCTGCTT.1	0.835771	4.1232	0	0	0	0.502771	0	0	0
WT_GACCGTGAGCAAGTCG.1	3.43962	3.561	0	0	0	0	0	0	0
WT_GACCCTTGTCACTAGT.1	1.61458	3.91832	0	0	0	0	0	0	0
WT_GACCCAGTCTGGCTGG.1	2.4268	3.80379	1.27554	0	0	0	0	0	0
WT_GACCCAGGTCGCATGC.1	0.674059	3.70006	0.495585	0	0	0.495585	0	0	0
WT_GACCCAGGTAGCGCCT.1	1.45453	1.77896	0	0	0	0	0	0	0
WT_GACCCAGGTACGGTTT.1	2.64638	2.21804	0	0	0	0	0	0	0
WT_GACCCAGCAAGATCCT.1	2.55129	2.43647	0	0.871718	0	0	0	0	0.527982
WT_GACCAATTCGTCGCTT.1	3.11096	2.84748	0	0	0	0	0	0	0.500637
WT_GACCAATTCATGCTAG.1	3.53989	3.80013	0	0	0	0	0	0	0
WT_GACCAATCATGCGTGC.1	0	0	0	0	2.5576	0	0	0	0
WT_GACCAATCAGACACAG.1	0	2.33898	0	0	0	0	0	0	0
WT_GACCAATCACTGAGGA.1	2.14667	0.920784	0	0	0	1.39191	0	0	0
WT_GACCAATAGTCTGCAT.1	0	0	0	0	1.5056	0	0	0.917462	0.694124
WT_GACATCATCCGTGCGA.1	3.11509	3.28999	0	0	0	0	0	0	0
WT_GACATCATCCGACAGC.1	0	0.468628	0	1.38354	2.02496	0	0	0	0
WT_GACATCAGTATTCCGA.1	3.23618	2.86687	0	0	0.255347	0	0	0	0
WT_GACAGCCTCTCCACTG.1	0.317248	3.59642	0	0	0	0	0	0	0
WT_GACAGCCGTTGTTGCA.1	2.22756	3.11444	1.5816	0	0	0	0	0	0.439426
WT_GACAGCCAGTTCGCAT.1	2.48343	4.27353	0	0	0	0	0	0	0
WT_GACAGCCAGTATGTAG.1	3.18279	1.27207	0	0	0	0	0	0	0
WT_GACAGCCAGCGTTCCG.1	2.43263	2.29301	0	0.909918	0	0	0	0	0
WT_GACACGCCAGACGATG.1	2.99018	3.55537	0	0	0	0	0	0	0
WT_GACACGCCACAGCTGC.1	0	0.51136	0	0	1.46736	0	0	0	0
WT_GACACGCAGCACTAGG.1	0	0	0	0	0	0	0	0	1.34562
WT_GAATCGTTCCGCAACG.1	1.09835	2.56458	0	0	0	0	0	0	0.692947
WT_GAATCGTTCCCTTGGT.1	2.59327	2.97349	0	0	0	0	0	0	0
WT_GAATCACTCGCTCATC.1	2.11009	4.01399	0	0	0	0	0	0	0
WT_GAATCACCACTCCTTG.1	2.97936	4.25146	0	0	0	0	0	0	0
WT_GAATAGATCGGTTAGT.1	0	3.84427	0	0	1.71784	0	0	0	0
WT_GAATAGAGTCGCGTTG.1	2.12629	2.3837	0	0	0	0	0	0	0
WT_GAATAGAAGCATGCGA.1	2.594	3.98208	0	0	0	0	0	0	0
WT_GAAGTAATCTTTCCGG.1	0	0	0	0	1.07112	0	1.57636	1.07112	0
WT_GAAGTAACATCGCCTT.1	2.90311	3.24319	0	0	0	0	0	0	0
WT_GAAGTAACACTCTAGA.1	0	0	0	0	1.19916	0	0	0	0
WT_GAAGTAACAAGGAGTC.1	0	1.76118	0	0	0	0	0	0	1.76118
WT_GAAGGGTTCCCTTGTG.1	0	0	2.73093	0	0	0	0	0	0
WT_GAAGGGTGTCCACTCT.1	0.495296	0	1.27087	0	0.825039	0	0	0	0
WT_GAAGGGTCAACAACAA.1	0	0	0	0	1.7687	0	0	0	0
WT_GAAGGACGTAGCTGCC.1	0.834404	4.04389	0	0	0	0	0	0	0
WT_GAAGGACAGTGAGGTC.1	1.04701	1.32805	0	0	0	0	0	0	0
WT_GAAGCGACAAGAAACT.1	3.03368	2.6729	0	0	0	0	0	0	0
WT_GAAGCCCGTTGGACTT.1	1.27184	4.38936	0	0	0	0	0	0	0
WT_GAAGAATTCTTGCAGA.1	4.45071	4.17574	0	0	0	0	0	0	0
WT_GAAGAATTCTGGGAGA.1	1.36493	1.15895	0	0	0	0	0	0	0
WT_GAAGAATTCTCTCGAC.1	2.11328	3.12791	0	0	0	0	0	0	0
WT_GAAGAATCATTCGGGC.1	0	0	0	0	1.72254	0.454157	0	0	0
WT_GAAGAATAGGAGAATG.1	1.22355	2.0012	0	0	0	0	0	0	0
WT_GAACTGTTCGAACGCC.1	0	0.679627	1.92262	0	0.679627	0	0	0	0
WT_GAACTGTTCATCGCTC.1	2.9268	3.74301	0	0	0	0	0	0	1.74247
WT_GAACTGTGTTCTTAGG.1	2.64679	3.74238	0	0	0	0	0	0	0
WT_GAACTGTGTGAGTAGC.1	0	1.3495	0	0	0	0	0	0	0
WT_GAACTGTAGGCATCAG.1	2.8168	2.8168	0	0	0	0	0	0	0
WT_GAACGTTTCGGTGTAT.1	3.14714	2.79584	0	0	0	0	0	0	0
WT_GAACGTTGTATTGACC.1	0	0.526318	0.297393	0	0.869357	0	0	0	1.1243
WT_GAACGTTAGAATACAC.1	2.25394	4.38267	0	0	0.573808	0	0	0	0
WT_GAACACTGTAAGATAC.1	0.4768	1.66324	0.798327	0	0.798327	0	0	0	0
WT_GAACACTCACGACGTC.1	1.67394	2.70324	0	0	0	0	0	0	0
WT_GAACACTAGGAAGTCC.1	1.87609	3.97256	0	0	0	0	0	0	0
WT_GAACACTAGAACCCGA.1	0	0.79964	0.79964	0	1.45067	0	0	0	0.596908
WT_GAAATGACATGTGCTA.1	1.17394	2.36873	1.05161	0	0	0	0	0	0
WT_GAAATGACATACCAGT.1	0	0	0	0	1.58332	0	0	1.58332	0
WT_GAAATGACACTACCCT.1	3.04257	3.59335	0	0	0	0	0	0	0.761045
WT_GAAATGACAAACCATC.1	0	0	0	0	0	0	0	0.32538	1.79163
WT_GAAACCTGTTGACTAC.1	3.17398	2.83508	0	0	0	0	0	0	0
WT_GAAACCTCACTATCGA.1	3.43611	2.31151	0	0	0	0	0	0	0
WT_GAAACCTAGCTTCGTA.1	1.60585	2.59853	2.01101	0	0	0	0	0	0
WT_GAAACCTAGACTCTTG.1	0.327325	1.79746	0.935704	0	1.4105	0	0.327325	0.327325	0.573521
WT_CTTTCGGCAACTAGAA.1	2.93384	2.6933	1.00157	0	0	0	0	0	0
WT_CTTTCGGAGTATCCTG.1	0	0	0	0	1.1872	0	0	0	0.564917
WT_CTTTCGGAGGTTGCCC.1	1.79184	2.39799	0	0	0	1.09868	0	0	0
WT_CTTTCGGAGCCATGCC.1	0	2.8516	0	0	0	0	0	0	0
WT_CTTTCAAGTAGTCGGA.1	0	3.91002	0	1.62432	0	0	0	0	0
WT_CTTTCAACAGGCTATT.1	3.87095	2.98544	0	0	0	0	0	0	0.662565
WT_CTTTCAACACGGGCTT.1	2.43909	1.47315	0.751884	0	1.88782	0	0	0.558088	0.317482
WT_CTTGATTCAGGTACGA.1	0.401586	0.401586	0	0.401586	2.18685	0	0	0	0
WT_CTTGATTCACCAATTG.1	2.52244	3.03986	1.86065	0	0	0	0	0	0.791272
WT_CTTGAGAGTCCTGGTG.1	0.85205	3.37531	0	0	1.30533	0	0	0	0
WT_CTTGAGACAGGCCTGT.1	0	0.405099	0	0	1.09788	0	0	0	0
WT_CTTGAGACACGTCGGT.1	0	1.92264	0	0	1.92264	0.370981	0	0.370981	0
WT_CTTGAGAAGCCTCTCT.1	1.58012	2.53105	0	0	0	0	0	0	0
WT_CTTCTCTGTGTGTGGA.1	0	2.53527	0	0.771024	1.20116	0.771024	0	0	0
WT_CTTCTCTAGTCCGCCA.1	0	2.08153	0	0	0	0	0	0	0
WT_CTTCTAAGTAGGAGGG.1	0.683878	1.59457	2.06316	0	0	0	0	0	0
WT_CTTCTAACAGTTAAAG.1	0	0	0	0	0.779649	0	0	0.258647	0.634209
WT_CTTCTAACAGATCCTA.1	0.568512	3.47789	0	0	0	0	0	0	0
WT_CTTCTAACACAGCTGC.1	3.81205	2.39376	0	0	0	0	0	0	0
WT_CTTCTAACAATAGTCC.1	1.50032	4.35193	0	0	0	0	0	0	0
WT_CTTCTAAAGCATTGAA.1	1.97585	4.34114	0	0	0	0	0	0	1.24849
WT_CTTCTAAAGATTGACA.1	2.99353	2.74608	0	0	0	0	0	0	0.899409
WT_CTTCGGTTCCTTGAAG.1	3.86845	3.47338	0	0	0	0	0	0	0
WT_CTTCGGTTCCATCTAT.1	1.13186	1.01203	0	0	1.23886	0	0	0.300281	0
WT_CTTCGGTTCATAGACC.1	3.67077	2.71786	0	0	0	0	0	0	0
WT_CTTCGGTTCAAGTTGC.1	1.75958	3.22087	0	0	0	0	0	0	0
WT_CTTCGGTGTTCGTAAC.1	0	0	0	0	1.69111	0	0	0	0.338126
WT_CTTCGGTGTACGATCT.1	0	3.62108	0	0	0	0	0	0	0
WT_CTTCGGTCAGACAAGC.1	0	1.07632	0	0	2.16739	0	0	2.27237	0
WT_CTTCGGTAGCTGGCTC.1	0	0	0	0	1.65068	0	0	0	0
WT_CTTCCTTAGTCGCTAT.1	0	0	0	0	0	0	0	0	0
WT_CTTCCGATCTACTGAG.1	0.570244	2.06917	0	0	1.19577	0	0	1.96705	0
WT_CTTCCGATCAGATTGC.1	1.4346	3.67314	0	0	0	0	0	0	0
WT_CTTCCGAGTTCGGTCG.1	0.728202	2.25872	0	0	0	0	0	0	0
WT_CTTCAATCAGGCCCTA.1	0	4.20756	0	0	0	0	0	0	0
WT_CTTCAATCAGGAATAT.1	3.3596	2.70062	0	0	0	0	0	0	0
WT_CTTAGGATCTCCGATC.1	0	0.52399	0	0.52399	0.866052	0	0	0	0.52399
WT_CTTAGGACATAGAAAC.1	0	0.650285	0	0	2.40487	0	0	0	0
WT_CTTAGGACAGAGAAAG.1	2.60009	2.89808	1.73596	0	0	0	0	0	0.939272
WT_CTTACCGCATGACAGG.1	2.02757	4.62627	0	0.741587	0.741587	1.4581	0	0	0
WT_CTTACCGCATCTGTTT.1	0.588713	3.22087	0	0	0	0	0	0	0
WT_CTTACCGCATAGATGA.1	0	0	0	0	0	0	0	0	0
WT_CTTACCGCACTCCGGA.1	0	2.82891	1.30957	0	1.90355	0	0	0	0.78938
WT_CTGTGGGTCTTACCGC.1	0.901143	2.9963	0	0.548819	0	0.548819	0	0	0
WT_CTGTGGGTCCTCACTG.1	2.61247	0.816808	0	0	0	0	0	0	0
WT_CTGTGGGGTGAGATTA.1	3.39169	2.96838	0	0	0	0	0	0	0
WT_CTGTGGGGTCTACATG.1	2.0705	3.17604	1.49614	0	0	0	0	0	0.359805
WT_CTGTGGGCACTACTTT.1	3.57259	1.57803	0	0	0	0	0	0	0
WT_CTGTGGGAGAACAGGA.1	4.48183	3.0413	0	0	0	0	0	0	0
WT_CTGTGAATCAACGTGT.1	1.82154	2.26546	0	0	0	0	0	0	0
WT_CTGTGAAGTTTGGGAG.1	2.68036	2.26679	0	0	0	0	0	0	0
WT_CTGTGAACAAATGCGG.1	0	0	0	0	1.63604	0	0	1.12083	0
WT_CTGTGAACAAATAGCA.1	1.29967	3.94534	0	0	0	0	0	0	0
WT_CTGTCGTGTCTAGGTT.1	1.9518	1.71038	0	0	0	0	0	0	0
WT_CTGTCGTCACGTGTGC.1	1.11774	3.52421	1.11774	0	0	0	0	0	0
WT_CTGTATTTCGCGCTGA.1	0	0.74529	0	0	0.978543	0	0	0	0
WT_CTGTATTTCCTTGAAG.1	2.68139	3.04236	0	0	0	0	0	0	0
WT_CTGTATTGTTGCTCAA.1	2.63671	3.15264	0	0	0	0	0	0	0.778787
WT_CTGTATTGTGACTAAA.1	2.06542	3.32464	0	0	0	0	0	0	0
WT_CTGTATTCAACCGCCA.1	0	0	0	0	1.17161	0.748386	0	0.442628	0
WT_CTGTATTAGTGACACG.1	3.03981	3.44202	0	0.585591	0	0	0	0	0
WT_CTGTAGACATTAGGCT.1	2.41063	3.34571	0	0	0	0	0	0	0
WT_CTGTAGAAGCAACAAT.1	3.11218	2.51499	0	0	0	0	0	0	0
WT_CTGTACCTCTCGCAGG.1	0	3.35241	0	0	0	0	0	0	0
WT_CTGTACCTCGCACGAC.1	3.16356	2.86084	0	0	0	0	0	0	0.415336
WT_CTGTACCGTAGAATAC.1	3.4839	2.16739	0	0	0	0	0	0	0.49751
WT_CTGTACCCAATGCAGG.1	0	0.410819	0.410819	0	0	0	0	0	0
WT_CTGTACCAGATTGGGC.1	2.44894	2.96175	1.78095	0	0	0	0	0	0
WT_CTGGTCTGTTCTAACG.1	0	1.0715	0	0	2.44743	0	0	1.0715	0
WT_CTGGCAGCACCCTGTT.1	0	1.92439	1.44705	0.500842	1.08192	0.833005	0	0.833005	0
WT_CTGGCAGCAAGAGTGC.1	2.19778	1.29974	0	1.02205	0	0.636282	0	0.636282	0
WT_CTGGACGTCTGCCCTA.1	3.45825	2.94149	0	0	0	0	0	0	0
WT_CTGGACGTCTAGTGTG.1	0	1.02934	0	0	1.52571	0	0	0	0
WT_CTGGACGGTTCTATCT.1	0	0	0	0	0	0	0	0.496375	0.496375
WT_CTGGACGAGGGTTAGC.1	1.58989	3.41029	0	0	0	0	0	0	0
WT_CTGCTCATCACTGGGC.1	2.72464	3.54188	0	0.608838	0	0	0	0	0
WT_CTGCTCAAGTCATCGT.1	2.52781	3.35559	0	0	0	0	0	0	0
WT_CTGCTCAAGGTGATAT.1	0	0	0	0	0.524947	0.296531	0	0.524947	0.524947
WT_CTGCTCAAGGCTCCCA.1	0	0	0	0	1.76558	0	0	0	0
WT_CTGCTCAAGATGTAGT.1	1.41423	3.31285	1.73519	0	0	0	0	0	0
WT_CTGCGAGGTGAGCAGT.1	2.58261	2.85121	0	0.858265	0	0.858265	0	0	0
WT_CTGCGAGCAAGTCCAT.1	0.73452	1.85979	0	1.44773	1.67484	0	0	1.85979	0
WT_CTGCGAGAGGTGCCAA.1	2.27496	2.58162	0	0	0	0	0	0	0
WT_CTGCGAGAGGCAGCTA.1	0	1.5634	0	0	1.39128	0	0	1.71019	0
WT_CTGCGAGAGCTAGAGC.1	0	0	0	0	0.348392	0	0	0	0.981012
WT_CTGCCTATCCTCTGCA.1	0	3.99901	0	0	0	0	0	0	0
WT_CTGCCTAGTTGGACCC.1	3.18785	1.65341	2.12744	0	0	0	0	0	0
WT_CTGCCTAGTGTAGGAC.1	2.91352	0	0	0	0	0	0	0	0
WT_CTGCCTAGTCTACGAT.1	3.52007	4.46979	0	0	0	0	0	0	0
WT_CTGCCATTCTCCTGAC.1	0.759922	2.56111	1.34684	0	1.34684	0	0	0.995902	0
WT_CTGCCATGTCGTAATC.1	0	4.17101	0	0	0	0	0	0	0
WT_CTGCCATGTCACGTGC.1	2.94037	2.98664	0	0	0	0	0	0	0
WT_CTGCCATGTACCGTCG.1	2.51685	2.51685	0	0	0	0	0	0	0
WT_CTGCCATGTAACCCTA.1	0.896007	2.53357	0.545169	0	0	0	0	0	0
WT_CTGCCATCAAGCTGCC.1	3.25052	1.63587	0	0	0	0	0	0	0
WT_CTGCATCCAGGCTACC.1	0	0	0	0	0	0	0	0	0
WT_CTGCATCCAGCTACCG.1	1.63876	4.3446	0.868333	0	0	0	0	0	0
WT_CTGCATCCAGCAGTAG.1	0	2.69708	0	1.53496	1.68071	0	0	2.19839	0
WT_CTGCATCCAAGGTACG.1	3.33269	2.77306	0	0	0	0	0	0	0
WT_CTGCATCAGTGGTTAA.1	3.15976	4.34989	0	0	0	0	0	0	0
WT_CTGCATCAGGTTGGAC.1	0.491397	1.42863	0.491397	0.491397	1.26367	0	0	0	0
WT_CTGCATCAGGTCACCC.1	3.34161	1.95427	0	0	0	0	0	0	0.698033
WT_CTGCATCAGCGCCATC.1	1.28369	3.65956	0	0	0	0	0	0	0
WT_CTGCAGGTCCTCAGGG.1	2.23017	3.44804	0.379252	0	0	0.379252	0	0	0
WT_CTGCAGGTCATTACGG.1	0	1.00109	0	0	0.828959	0	1.58367	0.357892	0
WT_CTGCAGGCATACAGGG.1	0	0	0	0	1.95313	0	0	0	0.873935
WT_CTGCAGGCAGGATTCT.1	3.68866	3.62146	0	0	0	0	0	0	0
WT_CTGATCCTCCGTATGA.1	0.948834	1.9174	0	0	0	0	0	0	0
WT_CTGATCCTCAGGGATG.1	3.59122	3.23567	0	0	0	0	0	0	0
WT_CTGATCCCAGGCATGA.1	2.41512	3.77678	0	0	0	0	0	0	0
WT_CTGAGGCTCTCTAAGG.1	1.49557	3.75051	0	0	0	0	0	0	0
WT_CTGAGGCTCTATTGTC.1	0	2.87207	0	0	0	0	0	0	0
WT_CTGAGGCTCCGTTGAA.1	0.975239	2.38975	2.0291	0	0	0	0	0	0
WT_CTGAGGCTCACTGATG.1	3.90519	2.52584	0	0	0	0	0	0	0
WT_CTGAGGCGTACTCCCT.1	0	1.55982	2.14194	0	0	0	0	0	0
WT_CTGAGCGTCCAACTAG.1	1.46659	3.86456	0	0	0	0	0	0	0
WT_CTGAGCGCAGTAACCT.1	3.39586	2.38568	0	0	0	0	0	0	0
WT_CTGAGCGCAAGGGCAT.1	2.99256	3.06486	0	0	0	0	0	0	0
WT_CTGAGCGAGTCCGCCA.1	2.65857	3.25394	0	0	0	0	0	0	0
WT_CTGAGCGAGAGGACTC.1	2.72772	3.04534	0	0	0	0	0	0	0
WT_CTGAATGGTTGTAAAG.1	0	3.68437	0	0	0	0	0	0	0
WT_CTGAATGGTAGTCACT.1	0	0.392609	0	0	1.67289	0	0	0	0.893029
WT_CTGAATGAGTTGCCTA.1	2.15521	1.57171	0	0	0	0	1.26504	0	0
WT_CTGAATGAGCCTGAGA.1	1.93647	4.0272	0.613966	0	0	0	0	0	0.613966
WT_CTGAATGAGCAACTTC.1	2.57914	4.70658	0	0.92554	0	0	0	1.39784	0
WT_CTCTGGTTCTTACTGT.1	0	0	0	0	1.5902	0	0	1.20682	0
WT_CTCTGGTTCAGGACGA.1	3.16317	2.77863	0	0	0	0	0	0	0.63555
WT_CTCTGGTGTCACCACG.1	2.43128	3.74936	0	0	0	0	0	0	0
WT_CTCTCGAAGGTTGTTC.1	0	3.42322	0	0	0	0	0	0	0
WT_CTCTCGAAGGGTGAGG.1	0	0	0	0	0.686685	0	0	0	2.06811
WT_CTCTCAGTCGTAGTGT.1	3.46683	2.72519	0	0	0	0	0	0	0
WT_CTCTCAGTCATGCGGC.1	2.24496	2.95941	0	0.878243	0	0.661542	0	0	0
WT_CTCTCAGTCAGTGTGT.1	2.52606	2.98033	0	0	0	0	0	0	0.891187
WT_CTCTCAGGTTCGCGTG.1	2.80032	3.85757	0	0	0	0	0	0	0
WT_CTCTCAGAGGTTCACT.1	1.10735	3.23144	1.10735	0	1.61992	0	0	0	0
WT_CTCTCAGAGGATGCGT.1	3.2449	4.12588	0	0	0	0	0	0	0.896307
WT_CTCTCAGAGGATACAT.1	0	0.463891	0	0	1.74432	0	0	0	0.463891
WT_CTCTCAGAGAAACCCG.1	0	0	0	0	0	0	0	0	0
WT_CTCGAGGGTCCGACGT.1	0	3.51386	0	0	0	0	0	0	0
WT_CTCGAGGGTACCCGAC.1	0	3.53276	0	0	0.823135	0	0	0	0
WT_CTCGAGGCAGCCGTTG.1	0	0.707187	1.11729	0.707187	0	0	0	0.414847	0
WT_CTCGAGGAGTCTTCCC.1	2.48007	2.48007	0	0	0	0	0	0	0
WT_CTCCTTTGTATTCCTT.1	3.83575	4.5648	0	0	0	0	0	0	0
WT_CTCCTTTAGGAAACGA.1	3.62168	2.71838	0	0	0	0	0	0	0
WT_CTCCTTTAGATTAGCA.1	0	0	0	0	0	0	0	0	0
WT_CTCCTCCTCTTACTGT.1	1.94976	2.36492	1.33831	0	0	0	0	0	0
WT_CTCCTCCTCGTGTTCC.1	2.47431	3.31708	0	0	0	0	0	0	0
WT_CTCCTCCCATAGAATG.1	2.25013	4.60555	0	0	0	0	0	0	1.34277
WT_CTCCTCCCAGCGTGCT.1	2.48298	2.86022	0	0	0	0	0	0	0
WT_CTCCGATTCGACCAAT.1	0	0	0	0	1.73382	0	0	0	0
WT_CTCCCTCTCGACCATA.1	2.67902	4.7119	0	0	0	0	0	0	0.9919
WT_CTCCCTCGTGGACCAA.1	0	4.15955	0	0	0	0	0	0	0
WT_CTCCCTCCACCAGCGT.1	2.80088	2.27601	0	0	0	0	0	0	1.10406
WT_CTCCCTCCAACCTAAC.1	0.916576	3.54864	0.559819	0	0	0	0	0	0
WT_CTCCCAATCAAGTCGT.1	2.66404	2.29281	0	0	0	0	0	0	0
WT_CTCCCAAGTATCGAGG.1	3.03383	3.32347	0	0	0	0	0	0	0
WT_CTCCCAACATCAGCGC.1	2.78748	3.05965	0	0	0	0	0	0	0
WT_CTCCCAACACACCTGG.1	0.280937	0	0	0	0	0	0.96388	0	0
WT_CTCCCAAAGATCCAAA.1	1.04217	3.09588	0	0	0	0	0	0	0.651118
WT_CTCCATGTCCCTTGGT.1	3.21903	3.39466	0	0	0	0	0	0	0
WT_CTCCATGAGCGTCAAG.1	1.84673	3.39554	0	0	0	0	0	0	0
WT_CTCCACATCTCTGACC.1	0	3.42238	0	0	0	0	0	0	0
WT_CTCCACACATTCAGCA.1	1.69193	4.21137	0	0	0	0	0	0	0.745493
WT_CTCCACACACCACTGG.1	0.856546	2.05092	0	0	0	0	0	0	0
WT_CTCATTATCTGTAAGC.1	2.49631	3.81882	0	0	0	0	0	0	0
WT_CTCATTAGTTAGGAGC.1	0	0	0	0	0.476129	0	0	0	0.266138
WT_CTCATTAGTACATTGC.1	3.01179	3.01179	0	0	0	0	0	0	0
WT_CTCATTACAAGTTTGC.1	1.30592	3.80564	0	0	0	0	0	0	0
WT_CTCATGCTCTGGAAGG.1	3.19617	3.43835	0	0	0	0	0	0	0
WT_CTCATGCTCGTGTCAA.1	0	3.38504	0	0	0	0	0	0	0
WT_CTCATGCTCATAGACC.1	1.16785	5.17671	0	0	0	0	0	0	0
WT_CTCATGCCAGCTCCTT.1	2.40612	1.85345	0	0	0	0	0	0	0
WT_CTCATGCCAAAGACTA.1	1.66652	2.81801	0	0	0	0	0	0	0
WT_CTCATGCAGTGTACCT.1	2.9474	3.23589	0	0	0	0	0	0	0
WT_CTCATCGTCGGATAAA.1	0	2.10633	0	0.789823	1.75993	0.789823	0	1.03123	0
WT_CTCATCGTCCACCCTA.1	0	3.8651	0.640922	0	0	0	0	0	0
WT_CTCATCGGTTTCGTTT.1	1.77773	3.63424	0	0	0	0	0	0	0
WT_CTCAGTCTCGGTTCAA.1	0	3.69426	0	0	0	0	0	0	0
WT_CTCAGTCTCCTGTACC.1	3.06588	4.10521	0	0	0	0	0	0	0
WT_CTCAGTCGTGTGAATA.1	0	3.08145	0	0	0	0	0	0	0
WT_CTCAGTCCAGCTGAAG.1	0	3.07355	0	0	0	0	0	0	0
WT_CTCAGTCCAGCGACCT.1	1.76301	2.9117	0	0	0	0	0	0	0
WT_CTCAGTCAGCCAGTAG.1	0.909511	3.78442	0	0	0	0	0	0	0
WT_CTCAGGGTCGAAGTGG.1	2.47265	2.54618	0	0	0	0	0	0	0
WT_CTCAGGGTCATGCCAA.1	4.16665	3.30599	0	0	0	0	0	0	0
WT_CTCAGGGCATCCTTCG.1	0	2.663	0	0	1.8462	0	0	0	0.636198
WT_CTCAGAATCCGAACGC.1	0	0	0	0	1.38842	0	0	0	0
WT_CTCAGAAGTATCACCA.1	3.03155	2.50748	0	0	0	0	0	0	0
WT_CTCACTGTCTACCACC.1	3.18111	4.83307	0	0	0	0	0	0	0
WT_CTCACTGCACTACCCT.1	0.585203	4.5439	1.75304	0	0	0	0	0	0
WT_CTCACTGAGTTACGGG.1	1.60418	2.70191	1.60418	0	0	0	0	0	0
WT_CTCAAGAGTGGGTCAA.1	0	1.64458	0	0	0	0	0	0	0
WT_CTCAAGAGTGCATTTG.1	1.54045	2.96184	0	0	0	0	0	0	0
WT_CTCAAGAAGCAGTCTT.1	1.67501	1.67501	0	0	0	0	0	0	0
WT_CTCAAGAAGATTACCC.1	3.63844	2.76083	0	0	0	0	0	0	0
WT_CTCAAGAAGACAGCTG.1	0	0	0	0	0	0	0	0.681504	0
WT_CTCAAGAAGAAATTGC.1	0	3.22946	0	0	0	0	0	0	0
WT_CTCAACCGTCTTTCAT.1	0.565935	2.57851	1.29851	0	0.925126	0	0	0	0
WT_CTCAACCCATCTGGGC.1	0	0	0	0	0.876111	0	0	0.383343	1.95633
WT_CTATCTATCACGACTA.1	0.605946	3.51114	0	0	0	0	0	0	0.605946
WT_CTATCTAGTCTGTGAT.1	4.0343	3.76891	0	0	0	0	0	0	0
WT_CTATCTAGTCCATACA.1	0	0.383581	0	0	0.383581	0	0	0	0.383581
WT_CTATCTAAGTGCTACT.1	1.42039	2.93312	0.716006	0	0	0	0	0	0
WT_CTATCCGAGGTAGCCA.1	1.96747	2.42075	0	0	0	0	0	0	0
WT_CTATAGGCATCGATCA.1	0	1.90254	0	0.538164	1.90254	0	0	1.34845	0
WT_CTAGGTATCGAACGGA.1	0.790931	3.17403	0.790931	0	0.337769	0	0	0	0
WT_CTAGGTAGTTTGACAC.1	3.5308	1.92428	0	0	0	0	0	0	0
WT_CTAGGTACAGATCATC.1	2.64566	0.898028	0.898028	0	0	0	0	0	0.898028
WT_CTAGGTACACTGCGTG.1	1.3851	1.60816	0	0	0	0	0	0	0
WT_CTAGACAGTAATTGGA.1	0	0	0	0	0	0	0	0	0
WT_CTAGACACACGAAGAC.1	1.51399	2.55071	0	0	0	0	0	0	0
WT_CTAGACACAAGGTTGG.1	0	0	0	0	0.389649	0	0	0	0
WT_CTAGACAAGCCAGAGT.1	3.20373	2.37282	0	0	0	0	0	0	0
WT_CTACTATTCGTAGGAG.1	2.3985	3.82929	0	0	0	0.606439	0	0	0
WT_CTACTATTCAAGAGTA.1	0	0.347585	0	0	0.979295	0.347585	0	0.60502	0
WT_CTACTATCACTTGAAC.1	0	0.814161	0	0.984464	0.60878	0	0	0.60878	0
WT_CTACTATAGAGGCGGA.1	0	2.26276	0	0	0	0	0	0	0
WT_CTACGGGTCAGGACAG.1	1.26122	3.86702	0	0	0	0	0	0.817514	0
WT_CTACGGGGTTGGGATG.1	2.96358	1.32311	0	0	0	0	0	0	0
WT_CTACGGGCAGGCATGA.1	2.12811	1.48499	0	0	0	0	0	0	0
WT_CTACGGGCACCGTGAC.1	3.78719	1.91784	0	0	0	0	0	0	0
WT_CTACCTGGTCTCCTGT.1	1.50113	4.29127	0	0	0	0	0	0	0
WT_CTACCCATCGGCGATC.1	0	0	0	0	0.971244	0	0	0	0
WT_CTACCCAGTTCTCTCG.1	0	1.02388	0	0	1.30181	0	0	0	0
WT_CTACCCAGTGTCCACG.1	1.77651	2.46812	1.93022	0	0	0	0	0	0
WT_CTACCCAGTGATACAA.1	1.37272	4.40093	0	0	0	0	0	0	0
WT_CTACCCACACGCCACA.1	1.89836	3.38013	0	0	0	0	0	0	0
WT_CTACCCAAGCGGACAT.1	3.41134	2.18493	0	0	0	0	0	0	0
WT_CTACATTTCTGTACAG.1	0	0	0	0	1.04533	0	0	0	0.379179
WT_CTACAGATCGAAACAA.1	0.622728	0	0	0	1.49426	0	0	2.06839	0
WT_CTACAGATCATTTGGG.1	0	0	0.374282	0.859441	0.374282	0.859441	0	0.859441	0
WT_CTACAGATCACTACGA.1	1.82009	4.22305	0	0	0	0	0	0	0
WT_CTACAGAGTTCTTGCC.1	3.12282	2.941	0	0	0	0	0	0	1.06052
WT_CTAAGTGTCTTACACT.1	0	3.65066	0	0	0	0	0	0	0
WT_CTAAGTGTCGTTCCTG.1	0.958971	2.10907	0.590286	0	0	0	0	0	0
WT_CTAAGTGCAGCTCATA.1	3.54356	2.37927	0	0	0	0	0	0	0
WT_CTAAGTGCAATTGGTC.1	3.13998	4.31319	0	0	0	0	0	0	0
[truncated: 4,099 more rows]

## Sheet: Supp Table 1e
		Cell cycle quantification
Raw number of cells
WT		C0	C1	C2	C3	C4	C5	C6	C7	C8
	S	236	97	95	209	106	50	38	15	45
	G2/M	236	110	314	46	26	115	104	17	76
	G1	250	467	213	131	209	79	0	120	9
	Total cells	722	674	622	386	341	244	142	152	130

## Sheet: Supp table 2a
	Tail Endothelial Cells enriched
Pathway GO	Count	.-log10(FDR)	Overlap ratio (%)
dre04012:ErbB signaling pathway	20	2.18314	1.57729
dre04068:FoxO signaling pathway	27	2.18314	2.12934
dre04150:mTOR signaling pathway	28	1.74995	2.2082
dre04510:Focal adhesion	32	1.19587	2.52366
dre04625:C-type lectin receptor signaling pathway	18	1.08477	1.41956
dre04330:Notch signaling pathway	13	1.08477	1.02524
dre04144:Endocytosis	36	1.08477	2.83912
dre04140:Autophagy - animal	24	1.07772	1.89274
dre04141:Protein processing in endoplasmic reticulum	24	1.07772	1.89274
dre04910:Insulin signaling pathway	22	1.07772	1.73502
dre04310:Wnt signaling pathway	24	0.721397	1.89274
dre05132:Salmonella infection	32	0.578878	2.52366
dre04810:Regulation of actin cytoskeleton	30	0.578878	2.36593
dre04530:Tight junction	25	0.506684	1.97161
dre03320:PPAR signaling pathway	12	0.45147	0.946372
dre04520:Adherens junction	14	0.45147	1.1041
dre00562:Inositol phosphate metabolism	12	0.43661	0.946372
minimal size	5	0.5	5
highest	45	0.5	5

## Sheet: Supp table 2b
	Head Endothelial Cells enriched
Pathway GO	Count	.-log10(FDR)	Overlap ratio (%)
dre04068:FoxO signaling pathway	13	2.315	4.42177
dre04012:ErbB signaling pathway	9	1.61133	3.06122
dre04510:Focal adhesion	14	1.61133	4.7619
dre04150:mTOR signaling pathway	11	1.20014	3.7415
dre04910:Insulin signaling pathway	10	1.19873	3.40136
dre04625:C-type lectin receptor signaling pathway	8	1.03178	2.72109
dre04912:GnRH signaling pathway	8	1.03178	2.72109
dre04520:Adherens junction	7	0.761678	2.38095
dre04218:Cellular senescence	9	0.704319	3.06122
dre04141:Protein processing in endoplasmic reticulum	9	0.704319	3.06122
dre04914:Progesterone-mediated oocyte maturation	6	0.455855	2.04082
dre04370:VEGF signaling pathway	5	0.425564	1.70068
minimal size	10	0.5	5
highest	45	0.5	5

## Sheet: Supp table 2c
Average expression in each samples
		Tail expression							Head expression
geneid		128mutant 1	128mutant 2	128mutant 3	128mutant 4	WT 1	WT 2	WT 3	128mutant 1	128mutant 2	128mutant 3	128mutant 4	WT 1	WT 2	genename
ENSDARG00000013168		36.4462536488959	26.6790090429002	32.0328425487817	26.9522876437741	0	0	0	33.7212	23.9115	36.3018	41.1826	38.4431	51.4547	jag1b
ENSDARG00000062634		19.7851091236863	9.4667451442549	14.7177925224132	12.0820599782436	0	0	0	6.74424	3.98525	8.5416	4.22386	2.74594	5.513	kat2b
ENSDARG00000057007		47.9007905099774	47.3337257212745	78.7834776199766	41.8225153093046	15.9212444553232	11.5068054352872	0	187.875	185.314	172.967	205.913	149.196	174.578	ctbp1
ENSDARG00000010791		17.7024660580351	14.6304243138485	18.1808025276869	13.0114492073392	0	0	4.13268373096573	131.994	123.543	145.207	129.884	137.297	158.039	dla
ENSDARG00000056184		24.9917167878143	27.5396222378324	40.690367561966	35.316790705635	1.49261666768655	0	6.88780621827621	139.702	81.6976	102.499	98.2048	81.4628	85.4515	dvl2
ENSDARG00000002787		27.0743598534655	34.4245277972906	26.8383275408712	16.7290061237219	10.9458555630347	6.39266968627068	1.37756124365524	49.1366	57.7861	50.1819	65.4698	88.7853	73.5067	tle3a
ENSDARG00000052091		28.1156813862911	14.6304243138485	20.7780600316422	17.6583953528175	0	0	0	41.4289	24.9078	39.5049	33.7909	32.9512	28.4838	rbpjb
ENSDARG00000002336		55.1900412397566	25.8183958479679	34.630100052737	42.7519045384003	0	0	0	39.502	30.8857	37.3695	39.0707	32.9512	41.3475	dlc
ENSDARG00000015707		57.2726843054078	41.3094333567487	57.139665087016	53.9045752875482	0	0	0	61.6616	61.7713	62.9943	69.6937	67.7331	74.4255	dvl3a
ENSDARG00000006566		30.1983244519423	24.9577826530357	30.3013375461449	52.9751860584526	1.9901555569154	6.39266968627068	11.0204899492419	59.7347	47.823	44.8434	49.6304	46.6809	48.6982	nlk1
ENSDARG00000028793		2.08264306565119	5.16367916959358	5.19451500791055	4.64694614547829	0	0	0	1.92693	4.98156	3.2031	5.27983	2.74594	0	nlk2
ENSDARG00000020795		13.5371799267327	12.0485847290517	11.2547825171395	4.64694614547829	3.48277222460195	0	0	20.2327	18.9299	24.5571	16.8954	20.1369	15.6202	rac3b
ENSDARG00000054438		43.735504378675	60.2429236452585	48.4821400738318	52.0457968293569	23.8818666829848	11.5068054352872	2.75512248731048	39.502	43.8377	37.3695	31.679	27.4594	28.4838	fzd2
ENSDARG00000052674		521.702087945624	426.003531491471	425.084478147346	446.106829965916	18.4089389014674	79.2691041097564	46.8370822842782	405.618	403.506	445.231	419.218	401.822	521.898	csnk1a1
ENSDARG00000009473		13.5371799267327	3.44245277972905	8.65752501318425	10.2232815200522	0	0	0	21.1962	19.9262	10.677	29.567	21.9675	15.6202	ppardb
ENSDARG00000031888		1.0413215328256	0.860613194932264	4.32876250659212	8.36450306186093	0	0	0	13.4885	3.98525	8.5416	3.1679	7.3225	3.67534	mapk8a
ENSDARG00000009689		77.0577934290941	52.4974048908681	48.4821400738318	81.786252160418	8.95570000611929	0	0	71.2962	67.7492	59.7912	67.5818	76.8862	67.0749	daam1b
ENSDARG00000009870		4.16528613130238	2.58183958479679	5.19451500791055	4.64694614547829	0	0	1.37756124365524	9.63463	1.99262	3.2031	0	13.7297	14.7013	mapk8b
ENSDARG00000006921		34.3636105832447	48.1943389162068	77.9177251186582	51.1164076002612	0	0	0	97.3097	91.6607	76.8744	98.2048	49.4268	32.1592	lrp5
ENSDARG00000092659		2.08264306565119	5.16367916959358	7.79177251186582	3.71755691638264	0	0	0	4.81731	7.9705	7.4739	8.44772	1.83062	0	ppp3r1a
ENSDARG00000004305		10.413215328256	3.44245277972905	2.59725750395527	5.57633537457395	0	0	0	3.85385	2.98894	9.6093	4.22386	1.83062	0	vangl1
ENSDARG00000017500		68.7272211664893	36.1457541871551	52.8109025804239	55.7633537457395	0	0	0	45.2827	35.8672	46.9788	40.1267	40.2737	50.5359	rock2a
ENSDARG00000060004		26.0330383206399	51.6367916959358	67.5286951028371	41.8225153093046	23.3843277937559	5.11413574901654	1.37756124365524	101.164	104.613	81.1452	89.757	39.3584	47.7794	fzd7a

## Sheet: Supp table 3
Wnt- and Notch-regulated genes from Human bulk RNA sequencing
external_gene_name	Scramble1	Scramble2	Scramble3	AntagomiR-128 1	AntagomiR-128 2	AntagomiR-128 3
LEF1	17.1748	97.979	0	0	64.5116	187.494
AXIN2	60.1118	85.2338	164.025	165.462	242.379	35.3472
NKD1	122.37	37.4391	28.4436	0	15.6671	0
CD44	133.82	147.367	205.742	27.3373	67.2764	181.346
CDH2	1319.6	610.178	1168.08	752.494	999.93	930.552
CCND1	401.461	370.409	350.805	289.199	248.831	312.745
MYCN	31.4871	191.179	119.463	0	0.921595	174.431
TLE1	181.051	318.631	646.618	217.259	412.874	407.261
DKK3	0	52.5741	34.1324	0	30.4126	87.5995
TCF7L1	812.94	821.272	463.631	869.037	747.413	608.586
AXIN1	44.3682	147.367	55.9391	0	62.6684	56.0944
HEY1	1522.83	1408.35	1358.66	3942.32	1145.54	2260.68
HEY2	465.866	379.171	754.704	753.933	164.965	713.09
HES1	1934.31	3928.72	770.822	1135.22	1090.25	7642.67
HES5	103.049	29.4734	260.733	100.716	109.67	46.8734										0
HES6	218.979	67.7091	136.529	0	37.7854	6.14733
NOTCH1	993.991	1479.24	713.935	284.883	991.636	1456.15
NOTCH2	156.004	134.622	10.4293	0	73.7276	122.947
NOTCH3	122.37	239.77	112.826	1.4388	92.1595	181.346
EFNB2	1430.52	1317.54	1023.97	792.781	1046.01	1934.1
MAML2	114.499	234.99	150.751	0	146.534	177.504
						A

## Sheet: Supp table 4a
			Average raw expression of markers in csnk1a1- and jag1b-g3'UTR mutants in non reclustered clusters
	Clusters id
	0	1	2	3	4	5	6	7	8	9	10	11	12	13	14	15	16	17
kdrl	52.2209	73.4365	90.0547	44.8487	19.9701	56.1437	36.9592	59.1559	12.6907	8.21814	11.5271	7.90274	12.7979	18.2685	9.29066	5.99771	4.09662	9.32486
etv2	6.44587	5.68668	5.94401	6.94637	0.504396	10.5088	6.38933	6.36478	1.33141	1.0163	1.25987	0.784279	1.21981	1.29662	0.568537	1.00561	0.600992	1.12963
cdh5	17.9944	21.4039	18.5897	18.349	3.40192	19.3421	16.0964	19.7383	3.47404	2.84385	3.86235	2.18792	4.40625	4.91342	2.6601	3.03649	1.2727	2.02926
fli1a	3.24813	3.42611	3.42943	4.35973	2.05694	3.94542	2.99505	3.88096	0.907137	0.754314	0.908417	0.313285	1.0129	0.927884	0.566327	0.572475	0.213519	0.68734
flt4	4.00175	2.10422	4.32367	4.01648	0.310709	4.82879	4.35922	3.72646	0.629397	0.620241	0.774933	0.483975	0.703823	0.645122	0.276399	0.464685	0.140825	0.547119
stab2	26.8437	4.96903	25.9573	11.4753	2.58731	12.4741	26.9252	14.4526	3.93763	2.63225	3.7387	2.52072	4.51487	3.84051	4.10963	3.42242	1.40943	3.27417
dab2	22.7367	4.74592	16.4942	8.42896	2.05251	9.25242	18.1465	12.5607	3.5683	2.01796	2.71574	1.84178	2.94646	3.5017	2.48596	3.25999	1.4107	3.11003
lyve1b	6.24184	0.288502	3.4004	1.8076	0.328608	0.980184	6.3603	2.60473	0.79041	0.454344	0.758213	0.41563	0.615072	0.442013	0.24535	0.975877	0.137877	0.453284
mrc1a	18.6852	2.25218	14.8995	5.72014	1.05203	4.68832	14.501	7.79008	2.65506	1.84136	2.29429	1.37471	2.57674	2.24106	1.9607	1.84093	0.665959	1.65508
efnb2a	0.715072	2.47204	0.973492	1.35297	0.548608	1.34206	0.617164	1.17483	0.243075	0.0692278	0.711705	0.363206	0.270591	0.293482	0.408264	0.274481	0.561922	0.149219
cldn5b	5.27765	15.9852	4.11575	9.69903	1.57267	5.1201	5.16323	11.184	1.36207	0.887713	1.5999	0.652966	1.60123	1.23333	1.09252	0.806602	0.59614	0.965356
dll4	1.67337	3.93692	1.76286	2.68545	0.805617	1.71765	1.90711	1.92218	0.467168	0.278875	0.406403	0.39494	0.729073	0.431238	0.545361	0.107344	0.341766	1.3445
cxcr4a	0.00934346	1.44058	0.110879	0.475473	0.106774	0.103109	0.0411885	0.367168	0.0846946	0.0158141	0.179042	0.0305591	0.135407	0.730333	0	0	0.0213051	0.140547
gfi1b	0.00164901	0.00124995	0.00208871	0.00189165	0.0210075	0	0.00541064	0	0.917665	0.0104649	0.00205799	0.0349845	0.00179798	0.133166	0.0493777	0	0.0387097	0
gata2b	0.00624429	0.0555144	0.0474029	0.0296843	0.378878	0.00236792	0.030613	0.0175756	0.00727358	0.000577299	0.00250857	0	0.00922454	0.00162274	0	0	0	0
runx1	0.00404669	0.10795	0.224902	0.0272091	0.655547	0.0116819	0.0599418	0.0296891	0.0337236	0.0354067	0.00616146	0.0221471	0.00705034	0.0929819	0.102436	0.0333905	0	0.0478058
cmyb	0.00692449	0.012657	0.0650257	0.0239385	3.83099	0.014972	0.0168843	0.0356898	0.656346	1.10306	0.0130976	0.0436902	0.0930037	0.189665	0.140145	0.0587128	0.494262	0.0549333
ptprc	0.00244512	0.00110748	0.00632134	0.00223965	0.240711	0.00105818	0.0032537	0.00124366	0.0207865	2.5369	0.0347109	0.0131286	0	0.0140171	0	2.88439	0.0940992	0.0345151
ikzf1	0.011026	0.0192905	0.0313875	0.0102087	1.06572	0.00815819	0.0150588	0.0756852	0.351361	0.394438	0.00209415	0.0260912	0	0.0129265	0	0.150369	0	0.0226827
gata1a	0.00373792	0.00459422	0.0219562	0.00539068	0.0453277	0.0167527	0.00244939	0.00734392	1.31306	0.0345874	0.00679155	0.00367953	0	0.00892044	0.0361875	0.00820226	0	0
alas2	0.0109055	0.0177743	0.0331751	0.0147304	0.0210859	0.0135963	0.00401046	0.0261443	6.23185	0.119718	0.0274895	0.0235553	0.069688	0.188162	0.136847	0.0506698	0.0579972	0.011033
lcp1	0.0132468	0.0711465	0.0268261	0.0497366	0.18841	0.016734	0.034927	0.0310045	0.00683556	1.90223	0.0040618	0.010219	0.00879572	0.00338502	0	2.28535	0.0355931	0
spi1b	0.00881676	0.0113161	0.0200378	0.012338	1.04191	0.00864721	0.0106774	0.042515	0.167223	12.0805	0.012356	0.0185535	0.0599704	0.0651763	0.112727	7.16743	0.494646	0
csf1rb	0.00198614	0.0012392	0.00817629	0.00112045	1.51601	0	0.00103278	0.00822634	0.00432424	0.573263	0.00365489	0.0222385	0.033843	0.0667119	0.0403502	0.622182	0.0942861	0
mfap4	0.00382644	0.00123384	0.00477846	0.000899512	0.00219173	0.000823971	0.00187776	0.00901971	0.000699053	0.448755	0	0.00507987	0	0.012255	0	50.1139	0	0
csf1ra	0.00206449	0.00296258	0	0.000572732	0.00101935	0.00162463	0.00155291	0.00269273	0	0.00235021	0.00734544	0.00896863	0	0	0.00708213	0.810459	0	0
mpx	0.0195906	0.0176058	0.0467038	0.0224935	0.0188612	0.0176061	0.0318699	0.0208594	0.494314	27.2347	0.00547996	0.00946418	0.0734193	0.131685	0.24863	2.41094	0.0124151	0
lyz	0.34492	0.450183	0.943526	0.330454	3.17831	0.346887	0.361803	0.78402	1.54041	638.465	0.385445	0.98838	1.60125	0.96001	0.41464	14.1904	0.375909	0.297714

[truncated: 3 more sheets: Supp table 4b, Supp table 4c, Supp table 5]
