# Supplementary material for: Haematopoietic stem and progenitor cell heterogeneity is inherited from the embryonic endothelium
Source: Nat Cell Biol. 2023 Jul 17;25(8):1135–45. doi: 10.1038/s41556-023-01187-9 (PMC10415179; doi:10.1038/s41556-023-01187-9)
Supplement: Source Data Fig. 1 — Statistical source data. [file 41556_2023_1187_MOESM5_ESM.xlsx]

## Sheet: Power test
POWER ANALYSIS
WISH AGM			Anticipated
			Mean	Standard Deviation			Explanation	Minimum: Represents the minimum number of animals needed to attain statistical significances of p<0.05 with an 80% probability
	WT	Group 1	10	5				Optimum: Represents the optimum number of animals needed to attain statistical significances of p<0.05 with an 90% probability
	128 mutant	Group 2	14	5				Maximum: Represents the maximum number of animals needed to attain statistical significances of p<0.05 with an 95% probability
		Results	Minimum	Optimum	Maximum
			24	33	56
WISH 4.5dpf			Anticipated
			Mean	Standard Deviation
	WT	Group 1	33	10
	128 mutant	Group 2	41	10
		Results	Minimum	Optimum	Maximum
			24	33	56
IF			Anticipated
			Mean	Standard Deviation
	WT	Group 1	11	3
	128 mutant	Group 2	15	3
		Results	Minimum	Optimum	Maximum
			9	12	20
Adult WKM			Anticipated
			Mean	Standard Deviation
	WT	Group 1	20	2
	128 mutant	Group 2	23	2
		Results	Minimum	Optimum	Maximum
			7	9	16
qPCR			Anticipated
			Mean	Standard Deviation
	WT	Group 1	1	0
	128 mutant	Group 2	0.5	0.25
		Results	Minimum	Optimum	Maximum
			2	3	4

## Sheet: Fig.1
	a					b
	WISH cmyb					WISH cmyb
	32hpf		3dpf			6 dpf Thymus		6 dpf WKM
	WT	128Δ/Δ	WT	128Δ/Δ		WT	128Δ/Δ	WT	128Δ/Δ
Replicate 1	17	45	22	30		1.86632	2.42666	1.52686	2.76317
	17	40	39	36		1.57429	2.07979	0.502529	2.46521
	11	39	17	21		1.52537	3.06113	0.799006	2.85063
	37	29	25	15		1.30746	1.27485	2.2132	2.77502
	12	40	29	21		2.09609	1.98047	0.670038	2.5586
	28	25	25	17		1.1696	1.62618	2.13908	2.97663
	14	51	24	37		2.70684	1.3237	0.750087	2.4741
	24	49		49		2.19393	1.80703	1.91228	2.86397
	22	46		39		1.2541	1.61432	2.68312	2.47114
	23	49		27		1.51648	1.47497	1.41123	2.60307
	29	44				1.42902	1.51203	1.38751	3.4673
	22	34				2.00122	2.41777	1.58319	3.12932
	28	44				1.27782	1.22741		3.70152
						2.609	3.4925		3.54438
						2.41629	3.02407
						2.43217
						1.39789
						2.07089
Replicate 2	22	41	50	52		1.40449	1.79297	2.19023	2.71163
	18	48	39	58		1.4291	1.80527	3.94981	1.5861
	40	37	23	51		0.587988	1.36318	2.68154	2.19871
	17	44	52	57		0.842871	1.53809	3.87685	1.65794
	29	41	54	52		1.29375	1.4124	2.26143	2.62364
	19	36	52	54		0.819141	1.56533	1.8167	2.15694
	20	40	36	55		0.676758	1.29551	3.10518	3.39441
	28	41	56	56		0.533496	1.12148	3.18076	2.20706
	26	55	55	47		1.39219	1.09424		2.28002
	28	58	52	64			1.30166
	12	50	47	47			1.61191
	19	61		56
	13			43
				44
				85
				44
				69
Replicate 3	21	35	77	56		0.740918	1.37237	0.858209	2.13398
	16	24	31	79		0.82793	1.43022	1.72199	1.71475
	28	52	67	47		1.26211	1.61712	2.28447	2.58394
	29	44	49	66		0.82793	1.27092	1.19106	1.48418
	22	45	29	80		0.765397	2.36917	1.62397	2.31065
	48	36	22	83		1.13296	1.19883	3.24293	2.2505
	23	38	47	95		0.545568	1.69811	2.42871	2.08287
	14	30	53	64		1.26023	1.29495	3.1967	2.9396
	27	43	62	65		1.02172	1.5922	1.71642	2.18033
	20	50	33	61				1.73368	2.71553
	20	41	33	86				1.94587	2.4276
	10	39	32					2.28392	2.55792
	26	31	50					0.706171	2.68824
		45	39					2.17643
		30	59					2.6865
		50						2.53045
		39
	c					d
	WISH					IF
	24hpf gata2b		27hpf runx1			27hpf runx1		32hpf cmyb
	WT	128Δ/Δ	WT	128Δ/Δ		WT	128Δ/Δ	WT	128Δ/Δ
	9	14	21	18		7	16	14	16
	11	17	15	16		12	18	13	12
	9	20	17	20		5	21	14	16
	11	11	10	19		6	10	11	13
	4	13	12	17		8	17	14	16
	11	19	12	17				11	13
		15	14	19				9	15
		12	12	22
		7	15	16
		8
	6	11	13	16		7	11	8	19
	12	16	14	21		8	15	11	12
	15	15	17	19		5	10	13	15
	8	15	17	11		3	10	16	15
	12	19	8	19		14	17	12	15
	15	10	17	16		7	14	11	14
	16	5	16	11				11	16
	2	14	10	10				10	19
		8	9	16				11	16
		10	6	19				10	15
		14	11	15
		18	9	21
	8	19	13	21		10	15	10	17
	14	16	13	23		3	9	12	19
	15	7	8	23		5	6	10	15
	11	17	14	17		7	8	9	15
	6	18	22	8		5	11	12	15
	7	13	9	20		6	12	11	15
	7	10	4	11		4	12	11	18
	14	12	19	15			7	11	16
	11	11	13	13				10	12
	11	17	9					11	15
	7	20	22					9	15
	10	14						12	16
	6	18						9	15
									15
	e					f
	WISH					WISH
	4.5dpf gata1a					4.5dpf ikaros
	WT	128Δ/Δ	MO -ctrl	MO -128		WT	128Δ/Δ	MO -ctrl	MO -128
	31	36	28	31		0.678899	0.504281	1.41094	1.51486
	21	37	42	44		0.700018	0.811795	0.871126	1.32653
	23	47	26	41		0.662416	0.511492	0.95805	1.09914
	32	42	28	55		0.876697	0.933873	0.342026	1.34228
	32	38	23	43		1.02608	0.967354	0.90199	1.65029
	29	38	34	41		0.346146	1.02556	0.607206	1.79894
	37	34	27	40		0.899361	1.22387	0.560595	1.1067
	22	41	36	33		0.968384	0.889059	1.40527	1.43424
	19	46	29	34		0.317816	0.594423	0.995213	1.61817
	29	42	29	46		0.514068	0.859699	0.673343
	29	49				0.758224	1.68643	1.18544
	35					0.834459	0.800978	0.706727
						1.07449		1.24339
						0.89215		0.812547
						0.862274		0.993953
						0.600604
	30	37	36	33		0.635116	1.0302	1.43046	0.898211
	27	41	32	39		0.669628	1.54014	0.483119	1.64903
	34	43	21	38		0.773677	0.791706	0.856009	1.6421
	40	28	28	37		0.619148	1.58444	0.614764	1.49534
	29	39	24	40		0.415169	1.01526	0.833963	1.55392
	31	45	28	37		1.03947	0.991049	0.888133	0.977576
	36	38	31	34		0.951386	0.99723	0.777904	1.57407
	32	45	25	49		0.980232	1.10798	0.90325	1.76493
	31	29	22	33		0.953447	0.849912	0.554296	1.54699
	32	42	32	24		0.335844	1.22078	1.03741	1.8128
	28	41	24	35		0.891635	0.937994	0.667674	0.981985
	28	40	23	40		0.653144	1.12034		1.90098
	21	46	22			0.818491	1.27847
	16		23				0.901937
							1.19503
	24	33	31	41		0.874074	1.1679	0.665149	1.61115
	26	43	33	42		1.45309	1.72593	0.981259	1.98809
	34	40	49	42		1.09012	1.56667	0.675221	1.74171
	22	33	38	43		1.11358	1.57037	0.515229	1.67701
	25	33	28	50		0.839506	1.70247	1.50191	1.72931
	23	36	48	52		1.24444	1.10617	0.51794	0.846447
	20	41	39	38		1.35309	2.14321	0.857294	1.1304
	32	32	32	55		1.29753	1.50124	1.04479	1.67391
	26	30	28	39		1.29876	1.30494	0.499733	0.999466
	20	33	45			1.40864	1.62099	0.655464	1.02542
	27	38				1.02839	0.993827	0.798798	1.64137
	21	48				1.36667	1.41481		1.20362
	24	38				1.41728	1.70494		1.41978
	22					0.912346	1.92222
						0.75679	1.68272
						1.29506	1.58395
						0.961728	1.74074
						1.08395	1.46296
						0.976543	1.4642
							1.72716
							1.62963
	g					h
	WISH					IF Kaede
	4.5dpf lcp1					Thymus		CHT
	WT	128Δ/Δ	MO -ctrl	MO -128		MO -ctrl	MO -128	MO -ctrl	MO -128
	38	39	31	41		18.7811		35	60
	47	29	37	46		22.522	17.254	58	47
	44	19	38	31		20.6763	19.292	47	42
	46	45	33	32		11.684	19.8303	57	46
	26	44	38	29		15.9357	20.105	59	60
	37	46	36	39		11.7664		51	63
	35	25	36	34		17.0673			60
	62		45	36		16.5289			63
			36	37		12.1454
			28	35
			38	42
			40	33
			33	47
			35	28
			33	38
			43	47
			32	41
				40
	41	43	35	36		21.9067	26.3672	54	71
	43	46	36	31		44.8831	17.3639	46	55
	53	39	36	38		54.0119	73.6291	36	83
	44	26	34	35		44.8007	41.1669	62	75
	24	52	36	34		34.2168	46.2872	53	63
	35	26	40	36			63.7896	61	73
	45	25	32	34					50
	44	38	42	37					81
	41	32	39	38
		32
		37
		25
	21	27	33	37		39.7137	79.9232	53	43
	16	20	34	37		43.9665	58.1878	62	54
	30	32	32	41		34.6724	47.3681	60	64
	23	31	37	41		54.9677	39.4151	59	40
	28	44	37	34		48.0847	50.331	60	45
	16	28	36	33		59.5689	64.469	39	55
	34	31	36	46			89.5623	62
	24	27	47	35			67.433	44
	25	38	35	45			62.9936	56
	35	29	41	33				30
	32	22		41				36
	25	26						53
		24
j
Adult WKM
WT				MO-ctrl
Progenitors	Erythroid	Lymphoid	Myeloid	Progenitors	Erythroid	Lymphoid	Myeloid
11.4	16.9	18.7	11.9	9.47	21.7	18.1	12.3
12.9	17.5	20.1	13.1	10.8	23.8	11.6	14.4
13.6	18.5	19.3	11.4	9.18	20.4	15.7	14.6
7.57	19.8	19.8	9.66	7.39	24.9	15.4	13.6
6.38	22	21.4	11.3	12	21.7	19.2	13.9
8.55	20.9	18.6	8.89	10.5	22.6	22.3	16.1
9.38	19.3	19.4	13.1	10.2	21.3	18	15.2
9.54	20.9	19.8	12.9	12.2	20.1	17.1	14.7
128Δ/Δ				MO-128
Progenitors	Erythroid	Lymphoid	Myeloid	Progenitors	Erythroid	Lymphoid	Myeloid
11.8	22	25.1	9.95	11.2	21.7	23.1	18.9
11.6	19.8	27.4	11.6	10.7	22.7	23.6	13.2
7.38	20.9	22	11.5	9.65	22.5	21.9	14.5
7.44	25.3	22.6	11.1	8.16	25.6	19	12.6
5.9	25.9	21	12.7	8.56	23.2	17.3	14.8
10.6	21.5	21.8	13.7	7.73	30.9	17.6	14.2
10.5	24	21.7	10.2	7.99	29.5	17.3	16.9
9.51	22.2	24.2	10.5	9.08	28.2	16.7	14.2
				9.55	23.7	25.3	15.6

## Sheet: Fig.2
	IF edu	h
	WT	Cymb/ Kdrl +	Cmyb/ Kdrl/ edu +	Percentages		replicate 1
	WT 1	14	1	7.14286		128mut	Cymb/ Kdrl +	Cmyb/ Kdrl/ edu +	Percentages
	WT 2	13	1	7.69231		128mut 1	16	2	12.5
	WT 3	14	1	7.14286		128mut 2	12	2	16.6667
	WT 4	11	1	9.09091		128mut 3	16	2	12.5
	WT 5	14	2	14.2857		128mut 4	11	2	18.1818
	WT 6	17	1	5.88235		128mut 5	13	0	0
	WT 7	11	0	0		128mut 6	16	2	12.5
						128mut 7	12	2	16.6667
		Replicate 2
			cmyb+kdrl+	ph3		Replicate 2
	WT 1	9	1	11.1111			cmyb+kdrl+	ph3	Percentages
	WT 2	8	1	12.5		128mut 1	13	1	7.69231
	WT 3	13	1	7.69231		128mut 2	9	2	22.2222
	WT 4	11	1	9.09091		128mut 3	12	1	8.33333
	WT 5	13	2	15.3846		128mut 4	15	1	6.66667
	WT 6	16	1	6.25		128mut 5	12	2	16.6667
	WT 7	12	1	8.33333
	WT 8	9	0	0		Replicate 3
							cmyb+kdrl+	ph3	Percentages
						128mut 1	13	2	15.3846
		Replicate 3				128mut 2	15	5	33.3333
			cmyb+kdrl+	ph3		128mut 3	15	2	13.3333
	WT 1	12	2	16.6667		128mut 4	15	4	26.6667
	WT 2	11	1	9.09091		128mut 5	10	1	10
	WT 3	9	0	0		128mut 6	15	2	13.3333
	WT 4	11	2	18.1818		128mut 7	15	2	13.3333
	WT 5	11	1	9.09091		128mut 8	11	1	9.09091
	WT 6	10	0	0
	WT 7	12	2	16.6667
	IF PH3
	Replicate 1
	WT	cmyb+kdrl+	ph3	Percentages		128mut	cmyb+kdrl+	ph3	Percentages
	WT1	11	0	0		128mut01	15	0	0
	WT2	11	0	0		128mut02	15	1	6.66667
	WT3	10	0	0		128mut03	15	0	0
	WT4	11	1	9.09091		128mut04	14	0	0
	WT5	10	0	0		128mut05	16	0	0
	WT6	10	0	0		128mut06	19	1	5.26316
	WT7	12	1	8.33333		128mut07	16	0	0
	WT8	10	0	0		128mut08	15	0	0
						128mut09	17	1	5.88235
	Replicate 2						cmyb+kdrl+	ph3	Percentages
		cmyb+kdrl+	ph3	Percentages		128mut01	19	0	0
	WT1	9	0	0		128mut02	15	1	6.66667
	WT2	12	0	0		128mut03	15	1	6.66667
	WT3	11	0	0		128mut04	15	0	0
	WT4	11	0	0		128mut05	15	1	6.66667
	WT5	11	0	0		128mut06	18	1	5.55556
						128mut07	16	0	0
	Replicate 3
		cmyb+kdrl+	ph3	Percentages			cmyb+kdrl+	ph3	Percentages
	WT1	10	0	0		128mut01	15	0	0
	WT2	11	0	0		128mut02	14	1	7.14286
	WT3	9	0	0		128mut03	12	0	0
	WT4	12	0	0		128mut04	15	1	6.66667
	WT5	9	0	0		128mut06	15	1	6.66667
						128mut07	16	0	0
						128mut08	15	1	6.66667
						128mut09	15	0	0

## Sheet: Fig.3
	b
	WISH
	4.5dpf gata1a
	WT	128Δ/Δ	128Δ/Δ+EC miR-128	128Δ/Δ+hemEC miR-128
Replicate 1	27	34	28	52
	37	32	20	40
	21	37	32	28
	33	36	29	36
	26	74	19	27
	25	22	16	40
	23	49	30	34
	20	61		31
		48
		51
Replicate 2	25	45	25	31
	21	36	38	38
	33	60	22	36
	19	47	59	45
	30	35	31	35
	25	58	24	44
	19	29	29	35
	22	27	39	33
		65	32	32
		50	22
			51
			21
Replicate 3	22	34	25	43
	17	27	29	45
	22	31	22	35
	26	29	20	40
	24	27	21	38
	26	28	14	45
	26	30	33	43
	21	18	20	41
			20	43
			21	44
	WISH
	4.5dpf ikaros
	WT	128Δ/Δ	128Δ/Δ+EC miR-128	128Δ/Δ+hemEC miR-128
	0.71316	0.982265		1.6864
	0.769538	1.1328	0.440276	1.82528
	0.566982	0.70386	0.895082	0.863662
	0.778547	0.712578	0.730596	1.79924
	0.805283	0.772735	1.01569	1.31812
	0.69427	1.05259	0.568435	0.784302
	0.776222	0.820976	0.762273	1.49668
	0.910194	0.845969		1.55992
	0.396975	1.05986	1.04911	1.1346
	0.567273		0.780291	0.988902
	0.881423		0.406856
	1.10054		0.764307
	1.03835
	0.866312
	1.16361
	1.08049
	0.442505	1.12793	0.692526	1.18035
	1.0852	1.49353	0.415039	1.54112
	1.16089	1.71997	0.846558	1.86985
	0.9198	0.671997	1.07056	1.69907
	0.722656	0.800171		1.29121
	0.655518	1.50818	0.69397	1.28672
	0.38208	0.686035	1.30859	1.0429
	0.584106	0.697021	0.739746
	0.997173	1.03333
	0.515137	1.56006
		1.07483
		1.46606
	1.33717	0.993827	0.597049	0.889747
	0.657351	1.41481	0.796444	0.809007
	0.773689	1.70494	1.05045	1.38572
	0.746382	1.92222	0.782791	1.14062
	0.734436	1.68272	0.816356	0.941011
	0.841671	1.58395	0.680676	1.51549
	0.910507	1.74074	0.874667	1.24955
	1.02116	1.46296	0.673849	1.6052
	1.21088	1.4642	0.577707	1.60712
	0.408178	1.72716	0.699733	0.910573
	0.963413		0.656782	1.6225
	0.734436
	1.12839
	0.736711
	0.647964
	d
	WISH
	4.5dpf lcp1
	WT	128Δ/Δ	128Δ/Δ+EC miR-128	128Δ/Δ+hemEC miR-128
	38	26	39	34
	47	26	29	36
	44	18	19	36
	46	30	45	35
	26	33	44	37
	37	22	46	33
	35	35	25	40
	62	40		33
	41	28		41
	43
	53
	44
	24
	35
	45	38	35	28
	44	48	50	37
	41	43	59	33
	36	46	42	29
	32	54	45	40
	39	54	36	34
	41	36	31	30
	32		34
	26		26
	28		22
			31
	38	48	39	42
	43	47	42	42
	42	41	26	27
	27	38	56	29
	30	44	25	34
	37	49	37	27
	28	42	37	36
	27	53	33
		48	46
		54	40
		45	49
			37

## Sheet: Fig.4 
b
Human protocol Stage 1
	BFU-E			CFU-M			CFU-G			CFU-GM			CFU-E
Control	71	23	79	104	10	125	22	0	9	36	0	6	2	20	190
Scramble	107	143	732	51	157	43	15	13	3	7	7	57	55	97	157
Antago miR-128	613	480	1617	89	187	122	2	27	15	16	10	34	171	117	69
c
Human protocol Stage 2
	BFU-E				CFU-M				CFU-G				CFU-GM				CFU-E
Control	4092	4710	4452	1056	315	563	276	537	0	51	0	0	168	717	61	167	755	1434	1198	519
Scramble	4973		3408	982	462		614	148	105		92	19	126		31	74	986		921	611
Antago miR-128	2917	8346	3316	1334	315	410	676	241	42	51	0	37	273	0	246	37	965	1997	1013	593
d
Human protocol primitive
	BFU-E			CFU-M			CFU-G			CFU-GM			Ery-P
Control	45	20	16	136	181	256	0	0	48	0	0	0	2974	2129	2712
Scramble	29	21	40	102	171	88	7	43	24	0	0	0	2955	2049	2944
Antago miR-128	21	53	24	208	186	136	0	27	16	0	0	0	3314	3287	2456

## Sheet: Fig.5
	a
	IF TCF
	TCFneg			TCFlow			TCFhigh
	WT	128Δ/Δ	csnk1a1 g3'UTR	WT	128Δ/Δ	Igcsnk1a1	WT	128Δ/Δ	Igcsnk1a1
Replicate 1	21.4286	37.5	40	50	62.5	30	28.5714	0	30
	18.75		46.6667	50		33.3333	25		20
	15.3846	40	50	61.5385	60	37.5	23.0769	0	12.5
	25	33.3333	53.8462	58.3333	66.6667	46.1538	16.6667	0	0
	25	11.1111	28.5714	50	55.5556	42.8571	25	33.3333	28.5714
Replicate 2	28.5714	57.1429	18.1818	35.7143	42.8571	54.5455	35.7143	0	27.2727
	30	85.7143	25	30	0	25	40	14.2857	50
	27.2727	33.3333	45.4545	36.3636	66.6667	36.3636	36.3636	0	18.1818
	25	37.5	38.4615	25	50	30.7692	50	12.5	30.7692
		62.5	18.75	50	37.5	43.75	33.3333	0	37.5
	16.6667	44.4444	33.3333	40	33.3333	40	40	22.2222	26.6667
	20	57.1429	23.0769	46.1538	42.8571	46.1538	38.4615	0	30.7692
	15.3846		25	58.8235		43.75	35.2941		31.25
	5.88235	38.8889			55.5556			5.55556
Replicate 3	12.5	41.1765	25	50	47.0588	50	37.5	11.7647	25
	11.7647	60	9.09091	47.0588	33.3333	54.5455	41.1765	6.66667	36.3636
	5.55556	43.75	29.4118	55.5556	43.75	47.0588	38.8889	12.5	23.5294
	15.3846	31.25	20	46.1538	50	40	38.4615	18.75	33.3333
	6.25	42.1053	20	62.5	42.1053	46.6667	31.25	15.7895	33.3333
	5.88235	52.9412	41.6667	58.8235	35.2941	33.3333	35.2941	11.7647	25
	b
	IF TP1
	TP1neg			TP1low			TP1high
	11.1111	10	47.8261	11.1111	20	17.3913	77.7778	70	34.7826
	15.7895	10.5263	40	10.5263	31.5789	40	73.6842	57.8947	20
	6.66667	20	0	13.3333	20	50	80	60	50
	5.88235	7.69231	9.09091	17.6471	30.7692	22.7273	76.4706	61.5385	68.1818
	5	23.0769	0	10	15.3846	21.7391	85	61.5385	78.2609
	9.09091	21.0526	0	13.6364	10.5263	76.1905	77.2727	68.4211	23.8095
	11.1111	22.2222	13.0435	11.1111	16.6667	17.3913	77.7778	61.1111	69.5652
	14.2857	23.5294	13.0435	14.2857	29.4118	21.7391	71.4286	47.0588	65.2174
	9.09091	13.3333	22.2222	18.1818	20	38.8889	72.7273	66.6667	38.8889
	5.55556	17.6471	9.52381	16.6667	17.6471	28.5714	77.7778	64.7059	61.9048
	5.55556	17.6471	21.0526	22.2222	29.4118	21.0526	77.7778	52.9412	57.8947
	10.5263	20	18.1818	15.7895	35	18.1818	73.6842	45	63.6364
		16.6667	17.3913		27.7778	13.0435		55.5556	69.5652
		15.7895	20.8333		31.5789	16.6667		52.6316	62.5
			9.52381			23.8095			66.6667
	5.26316	15	18.1818	15.7895	35	13.6364	78.9474	50	68.1818
	11.7647	13.3333	14.2857	5.88235	33.3333	14.2857	82.3529	53.3333	71.4286
	0	11.1111	9.09091	17.6471	33.3333	18.1818	82.3529	55.5556	72.7273
	5.26316	15	5.26316	21.0526	35	15.7895	73.6842	50	78.9474
	0	12.5	20	25	31.25	20	75	56.25	65
	5.88235	5.55556	16.6667	11.7647	33.3333	16.6667	82.3529	61.1111	66.6667
c
IF edu
Image Name	Cymb/ Kdrl +	Cmyb/ Kdrl/ edu +	Percentages		Image Name	Cymb/ Kdrl +	Cmyb/ Kdrl/ edu +	Percentages		Image Name	Cymb/ Kdrl +	Cmyb/ Kdrl/ edu +	Percentages
WT 1	14	1	7.14286		csnk1a1f1	16	3	18.75		jag1bf1	18	2	11.1111
WT 2	13	1	7.69231		csnk1a1f2	18	4	22.2222		jag1bf2	17	2	11.7647
WT 4	11	1	9.09091		csnk1a1f3	15	2	13.3333		jag1bf3	15	2	13.3333
WT 01	14	2	14.2857		csnk1a1f4	18	4	22.2222		jag1bf4	18	2	11.1111
WT 02	17	1	5.88235		csnk1a1f5	14	3	21.4286		jag1bf5	22	3	13.6364
WT 04	11	0	0		csnk1a1f6	13	3	23.0769		jag1bf6	21	3	14.2857
WT 05	9	1	11.1111
WT 06	8	1	12.5
					Image Name	Cymb/ Kdrl +	Cmyb/ Kdrl/ edu +	Percentages		Image Name	Cymb/ Kdrl +	Cmyb/ Kdrl/ edu +	Percentages
					csnk1a1f1	14	3	21.4286		jag1bf1	19	1	5.26316
Image Name	Cymb/ Kdrl +	Cmyb/ Kdrl/ edu +	Percentages		csnk1a1f2	16	3	18.75		jag1bf2	21	1	4.7619
WT 1	13	1	7.69231		csnk1a1f3	18	4	22.2222		jag1bf3	16	2	12.5
WT 2	11	1	9.09091		csnk1a1f4	16	3	18.75		jag1bf4	16	2	12.5
WT 3	13	2	15.3846		csnk1a1f5	17	3	17.6471		jag1bf5	18	0	0
WT 4	16	1	6.25
WT 5	13	3	23.0769		Image Name	Cymb/ Kdrl +	Cmyb/ Kdrl/ edu +	Percentages
					csnk1a1f1	17	4	23.5294		Image Name	Cymb/ Kdrl +	Cmyb/ Kdrl/ edu +	Percentages
					csnk1a1f2	21	3	14.2857		jag1bf1	16	2	12.5
Image Name	Cymb/ Kdrl +	Cmyb/ Kdrl/ edu +	Percentages		csnk1a1f3	17	2	11.7647		jag1bf2	19	0	0
WT 1	12	1	8.33333		csnk1a1f4	22	6	27.2727		jag1bf3	18	1	5.55556
WT 2	13	2	15.3846		csnk1a1f5	22	5	22.7273		jag1bf4	22	1	4.54545
WT 3	17	0	0		csnk1a1f6	19	4	21.0526
WT 4	12	1	8.33333
WT 5	15	2	13.3333
WT 6	16	2	12.5
Ph3
	cmyb+kdrl+	ph3	Percentages			cmyb+kdrl+	ph3	Percentages			cmyb+kdrl+	ph3	Percentages
WT2	18	0	0		csnk1a1 1	19	0	0		jag1b 1	20	0	0
WT3	16	0	0		csnk1a1 2	16	0	0		jag1b 2	18	1	5.55556
WT4	12	0	0		csnk1a1 3	22	0	0		jag1b 3	21	1	4.7619
WT5	11	0	0		csnk1a1 4	21	0	0		jag1b 4	21	2	9.52381
WT7	14	0	0		csnk1a1 5	19	0	0		jag1b 9	23	1	4.34783
						cmyb+kdrl+	ph3	Percentages			cmyb+kdrl+	ph3	Percentages
	cmyb+kdrl+	ph3	Percentages		csnk1a1 7	21	0	0		jag1b 1	17	0	0
WT8	10	0	0		csnk1a1 8	23	0	0		jag1b 2	17	1	5.88235
WT9	15	0	0		csnk1a1 1	18	0	0		jag1b 3	17	1	5.88235
WT1	15	1	6.66667		csnk1a1 2	19	0	0		jag1b 4	16	2	12.5
WT2	12	0	0		csnk1a1 3	19	0	0		jag1b 5	19	1	5.26316
WT3	13	0	0		csnk1a1 4
											cmyb+kdrl+	ph3	Percentages
										jag1b 1	20	0	0
						cmyb+kdrl+	ph3	Percentages		jag1b 2	17	0	0
	cmyb+kdrl+	ph3	Percentages		csnk1a1 1	20	0	0		jag1b 3	17	2	11.7647
WT2	15	0	0		csnk1a1 2	20	1	5		jag1b 4	17	1	5.88235
WT3	16	0	0		csnk1a1 3	18	0	0		jag1b 5	20	1	5
WT4	13	0	0		csnk1a1 4	17	1	5.88235		jag1b 6	22	1	4.54545
WT5	14	1	7.14286		csnk1a1 5	17	0	0		jag1b 7	19	1	5.26316
WT7	11	0	0		csnk1a1 6	20	1	5		jag1b 8	20	0	0
WT8	13	0	0		csnk1a1 7	20	0	0
WT9	14	1	7.14286		csnk1a1 8	17	1	5.88235
					csnk1a1 9	17	0	0

## Sheet: Fig.6
a
WISH
4.5dpf gata1a
unj.	csnk1a1 g3'UTR	jag1b g3'UTR	WT NI	hsp-csnk1a1	hsp-jag1b
36	46	35	27	29	14
19	48	42	24	27	20
28	46	38	35	33	26
40	33	38	25	41	25
35	40	30	24	29	19
26	41	43	19	30	18
51	50	31	27
29	43	26	27
24	38	35	25
24	37	34	24
34	36	35
24	46	27
36
27	50	45	22	33	26
31	37	37	24	27	33
47	36	32	18	28	25
23	40	50	33	24	35
34	41	39	24	20
51	55	36	26	37	21
42	45	24	27	26	30
42	31	30	20	22	37
36	51	39	18	29	27
28	31	27	23	29
39	49	35	26	30
	36	32	30	37
	43	23		21
	42			28
				27
				30
42	35	37	28	30	25
29	37	25	22	21	23
39	38	32	18	26	33
28	47	26	20	23	34
28	48	30	25	23	29
29	47	26	23	30	28
34	29	26	22	29	25
45	44	30	27	22	32
53	36	20	20		30
19	30	43			30
36	53	38			30
20		25			26
33					26
					29
b
WISH
4.5dpf ikaros
unj.	csnk1a1 g3'UTR	jag1b g3'UTR	WT NI	hsp-csnk1a1	hsp-jag1b
0.567215	0.658067	0.590542	0.673964	0.659763	0.452271
0.716692	0.682008	1.07857	0.477515	0.804142	1.1908
0.426639	0.79496	0.86003	0.606509	0.589349	0.513306
0.421728	1.15868	0.661444	0.599408	0.773964	1.40137
0.823505	0.68784	1.19398	0.849112	0.87929	0.595093
0.482194	1.11816	0.564145	0.597633	0.553846	0.953979
0.82105	0.856347	0.645176	0.58284	0.528994	0.472412
0.46255	0.800485	0.770405	0.695266	0.919527	0.914917
0.476976	0.590849	0.836396	0.44497	0.387574	0.556641
0.713929	0.456411	0.989557	0.595858	0.549704	0.784912
0.444748	0.551561	0.639958	0.51716	0.998817
0.436768	0.538363	0.775009
0.972061	0.463164	0.849288
	0.99324
	0.816752
	0.522095
0.442599	1.25425	0.577958	0.781065	0.908578	1.571
0.731118	1.41039	0.861258	0.598817	0.681245	1.11935
0.480659	1.63059	0.703801	0.9	0.686891	0.843464
1.4999	1.15131	0.746464	0.706509	0.526177	0.726034
1.24367	1.45701	1.18276	0.701569	0.598442	1.15172
0.729503	0.989162	1.1759	0.475366	0.992886	0.703828
1.04378	1.29314	1.79931	0.73168	0.707592	1.60111
1.37293	1.2268	1.24539	0.206632	0.450525	0.645865
1.33289		1.25168	0.867176		0.296963
		1.26998	0.477248		0.708344
			0.336106		0.582634
			0.420415
0.976865	0.928537	0.998885	0.981595	0.660921	0.646679
1.03005	0.841603	1.43956	0.516015	0.6485	1.67715
0.724356	0.570791	1.35349	0.737702	0.534081	0.690495
1.03349	0.82473	1.69093	0.823516	0.960518	0.625989
1.34119	0.910807	1.39095	0.688396	0.670706	0.402045
1.00003	0.652292	1.07181	0.828837	1.2906	1.52298
1.34519	0.889645	1.09468	0.53349	0.820505	0.438557
0.973434	1.1779	1.11813	0.586636	0.704204	2.00536
0.650862	1.06437	1.42698		0.715242	0.43734
1.02148	1.0312			0.715242
				0.393119
				0.561483
c
Adult WKM
Erythroid						Lymphoid
unj.	csnk1a1 g3'UTR	jag1b g3'UTR	WT NI	HSP-csnk1a1	HSP-jag1b	unj.	csnk1a1 g3'UTR	jag1b g3'UTR	WT NI	HSP-csnk1a1	HSP-jag1b
29.5	43.5	27.5	19.6	26.7	18	20.4	16.3	24.3	15.2	12.5	19.4
25.6	45	36.8	16.4	28.7	23.3	21	17.5	21.2	14.8	17.1	17.5
26.8	57.1	38.3	20.8	22.4	22.6	23	14.5	20.6	12.7	10.3	18.6
22.9	29.1	26.2	19.8	26.5	17	11.7	17.9	28	12.4	14.2	19.7
30.9	32.8	25.6	23.3	20.5	20.7	10.8	22.8	29.6	13.2	15.3	18
29.2	39.3	22.8	18.8	18.1	21.6	12.4	16.9	28.7	15.6	16	15.8
15	16.4	17.1	20.9	22.7	14.8	17.3	14.1	12.5	17.6	12.7	15.5
22.3	26.5	20.2		22.9		11.6	12.2	19.2		13.2
31.3	36	17		23.5		9.78	8.8	14		14.7
	30.6						9.58
	16.1						14.9

## Sheet: Extended Data Fig. 1
	c				e				i
	Time lapse				Flow cytometry				qPCR
					kdrl+ cells				etv2		scl
	WT	128Δ/Δ			WT	128Δ/Δ			WT	128Δ/Δ	WT	128Δ/Δ
Replicate 1	4.76	6.52			1.03704	0.976035			1.11456	1.2609	1.10488	1.11985
	2.88	5			0.962963	0.938669			0.987298	1.10509	1.00863	1.17963
	2.76	8.52			0.907484	0.89657					0.886482	1.15562
		8			1.09771
Replicate 2	4.52	8			0.994802	0.982328			0.898142	1.14243	1.05861	0.745896
		3.64			1.15442	0.929048			1.14785	1.19507	0.962884	0.939259
	4	6.64			0.934057	0.976628			0.832422	1.29818	0.978506	1.04276
	5.2	3.4			0.911519	0.994157
Replicate 3	5	4			1.04447	1.11258			1.01972	1.20306	0.63339	1.16748
	2.6	6.2			1.05014	1.11542			0.718198	0.946124	1.0056	1.20668
	3.4	6			0.905393	1.06717			0.843189	1.05254	1.361	1.14129
	4								1.43861
	5
j				j
WISH				Staining			k				o
rag1 4.5dpf				O-dianisidine 6dpf			Staining				qPCR
WT	128Δ/Δ			WT	128Δ/Δ		Sudan black 6dpf				miR-128
1.40318	0.915193			58.6521	127.407		WT	128Δ/Δ			MO-ctrl	MO-128
1.32517	1.12834			72.5575	82.3049		71	222			1	0.3077
0.961451	1.23175			75.5714	82.0682		27	43			1	0.5295
0.864399	1.17551			66.4966	79.346		50	158			1	0.4263
1.28526	1.61814			72.9703	82.3602		90	94
0.810884	0.982313			88.519	87.197		142	64
0.58322	0.921542			80.9222	102.086		156	158
0.80907	0.991383			52.1783	96.3183		92	45
0.613152	1.10567			89.4273	98.3698		115	106
0.585034	0.985034			67.6691	99.2141
0.74195	1.26984			92.1605	98.5671
1.59546	1.0839			75.9843	110.545
0.898866	1.15465				77.263
1.65352	1.40136				90.9844
	1.39864
	1.33424
	1.39773
	1.20907
0.508844	1.21361			52.1836	56.6102
0.563265	0.60771			60.3813	61.003		192	93
0.44263	1.04036			44.4082	72.5832		90	94
1.0839	0.577778			57.6645	55.2214		70	124
0.672109	0.862585			53.1297	81.1966		39	71
0.69932	0.893424			69.0791	67.2848		102	56
0.703855	0.575057			35.5482	73.3909		52	43
1.28617	1.06939			41.8165	90.4486		174	60
1.15193	0.753741			51.2442	62.9258		78	182
1.0059	1.48118			53.4271	61.7701		52	144
0.673016	0.904308			49.3485	71.0289		54	124
	0.771882			42.2659	80.5005		235	37
	1.14014			69.6603	60.5604		31	71
	1.15556			65.9298	89.2929		164	98
					61.1619
					67.8457
					64.6255
					62.1486
0.684807	1.33243			73.8619	70.1402
0.52517	1.23356			56.4778	81.1214		90	62
0.457143	0.814512			56.0708	59.1262		62	56
0.620408	1.09751			48.831	58.3813		115	109
0.504308	1.86757			75.0565	67.7313		135	33
0.499773	1.13742			56.0971	65.644		30	105
0.471655	0.996825			64.1278	85.6372		271	121
0.705669				51.1743	84.6363		367
1.06939				73.7371	70.9114		88
1.17914				66.7008	62.5558		67
1.21179				68.5682	69.5527		94
				61.2168	87.9214		74

## Sheet: Extended Data Fig. 2
IF edu	l
WT	cmyb -/Kdrl +	cmyb -/ Kdrl/edu +	Percentages		replicate 1
WT 1	8	2	25		128mut	cmyb -/Kdrl +	cmyb -/ Kdrl/edu +	Percentages
WT 2	8	1	12.5		128mut 1	5	0	0
WT 3	5	1	20		128mut 2	6	1	16.6667
WT 4	7	2	28.5714		128mut 3	7	2	28.5714
WT 5	5	1	20		128mut 4	5	2	40
WT 6	6	1	16.6667		128mut 5	7	0	0
WT 7	5	1	6.66667		128mut 6	8	2	25
					128mut 7	6	1	16.6667
	Percentages	cmyb-kdrl+	ph3+		Replicate 2
WT 1	4	0	0			cmyb-kdrl+	ph3+	Percentages
WT 2	7	1	14.2857		128mut 1	6	1	16.6667
WT 3	8	1	12.5		128mut 2	5	1	20
WT 4	5	0	0		128mut 3	7	1	14.2857
WT 5	6	1	16.6667		128mut 4	5	0	0
WT 6	5	2	40		128mut 5	7	2	28.5714
WT 7	8	1	12.5
WT 8	4	0	0		Replicate 3
						cmyb-kdrl+	ph3+	Percentages
					128mut 1	6	1	16.6667
					128mut 2	5	1	20
	Percentages	cmyb-kdrl+	ph3+		128mut 3	6	1	16.6667
WT 1	6	1	16.6667		128mut 4	5	1	20
WT 2	7	1	14.2857		128mut 5	7	0	0
WT 3	6	0	0		128mut 6	6	1	16.6667
WT 4	6	1	16.6667		128mut 7	6	1	16.6667
WT 5	7	1	14.2857		128mut 8	7	1	14.2857
WT 6	7	1	14.2857
WT 7	5	1	20
IF PH3
Replicate 1
WT	cmyb-kdrl+	ph3+	Percentages		128mut	cmyb-kdrl+	ph3+	Percentages
WT1	5	0	0		128mut01	7	0	0
WT2	4	0	0		128mut02	4	0	0
WT3	6	0	0		128mut03	4	0	0
WT4	6	0	0		128mut04	5	0	0
WT5	5	0	0		128mut05	4	0	0
WT6	5	0	0		128mut06	5	0	0
WT7	5	0	0		128mut07	5	0	0
WT8	4	0	0		128mut08	5	0	0
					128mut09	4	0	0
Replicate 2						cmyb-kdrl+	ph3+	Percentages
	cmyb-kdrl+	ph3+	Percentages		128mut01	4	0	0
WT1	7	1	14.2857		128mut02	5	0	0
WT2	4	0	0		128mut03	4	0	0
WT3	6	0	0		128mut04	6	0	0
WT4	5	0	0		128mut05	5	0	0
WT5	6	0	0		128mut06	6	0	0
					128mut07	5	0	0
Replicate 3
	cmyb-kdrl+	ph3+	Percentages			cmyb-kdrl+	ph3+	Percentages
WT1	6	0	0		128mut01	4	0	0
WT2	6	0	0		128mut02	5	0	0
WT3	7	0	0		128mut03	5	0	0
WT4	5	0	0		128mut04	6	0	0
WT5	6	0	0		128mut06	5	0	0
					128mut07	6	0	0
					128mut08	5	0	0
					128mut09	5	0	0

## Sheet: Extended Data Fig. 3
	a
	qPCR
	miR-128 expression
	non-ECs	ECs	HSPCs
	0.779957	2.36134	0.718741
	1.07317	2.00354	1.07866
	1.14688	1.75073	0.947104
	0.998596	1.99879	0.860029
	0.996006		0.952908
	1.0054
	d
	WISH
	27hpf runx1
	WT	WT+EC miR-128	128Δ/Δ	128Δ/Δ+EC miR-128
	21	9	18	14
	15	11	16	17
	17	9	20	20
	10	11	19	11
	12	4	17	13
	12	11	17	19
	14	6	19	15
	12	12	22	12
	15	15	16	7
	13	8	16	8
				11
	14	12	21	16
	17	15	19	15
	17	16	11	15
	8	2	19	19
	17	8	16	10
	16	14	11	5
	10	15	10	14
	9	11	16	8
	6			10
				14
	11	6	19	18
	9	7	15	19
	13	7	21	16
	13	14	21	7
	8	11	23	17
	14	11	23	18
	22	7	17	13
	9	10	8	10
	4	6	20	12
	19		11	11
	13		15	17
	9		13	20
	22			14
				18

[truncated: 4 more sheets: Extended Data Fig. 4, Extended Data Fig. 5 , Extended Data Fig.6, Extended Data Fig. 7]
